# Supplementary material for: GIFtS: annotation landscape analysis with GeneCards
Source: BMC Bioinformatics. 2009 Oct 23;10:348. doi: 10.1186/1471-2105-10-348 (PMC2774327; doi:10.1186/1471-2105-10-348)
Supplement: Additional file 2 — Table S2 - Pairwise analysis for the degree of overlap between all GIFtS sources. [file 1471-2105-10-348-S2.XLS]

## Sheet: Sheet1
Table S2.
Pair wise analysis for the degree of overlap between all GIFtS sources.
The fractional overlap between all pairs of sources. Asterisks indicate sources that were excluded in the generation of GIFtS based on reduced number of sources (see additional file Fig. S1).
Pair of sources
Source1	Source2	Commonality ratio (Count of common genes from both sources)/(Count of all genes from both sources )
ACEVIEW	INVITROGEN	0.883299
	ORIGENE	0.841478
	PROTONET	0.805542
APPLIEDBIOSYSTEMS *	DOTS	0.842185
	SNP	0.806218
	SOURCE	0.867905
	UNIGENE	0.867905
DOTS*	SOURCE	0.959963
	UNIGENE	0.959963
	APPLIEDBIOSYSTEMS	0.842185
ECGENE*	HGNC	1
	HINV	1
GENELOC*	ENSEMBL	0.897132
GENEANNOT*	GENENOTE	0.842969
GENENOTE	GENEANNOT	0.842969
GO	SWISSPROT	0.813239
HGNC	ECGENE	1
	HINV	1
HINV	ECGENE	1
	HGNC	1
HOMOLOGENE	INVITROGEN	0.8
	MGDDESC	0.8
	MOUSE	0.8
	PROTONET	0.84689
	ORIGENE	0.822
	SNP	0.857389
INTERPRO	PROTONET	0.836717
INVITROGEN*	ORIGENE	0.879853
	PROTONET	0.841882
	ACEVIEW	0.88
	HOMOLOGENE	0.8
MOUSE*	ORIGENE	0.816016
	HOMOLOGENE	0.8
	PROTONET	0.805762
ORIGENE*	PROTONET	0.890762
	SWISSPROT	0.82
	ACEVIEW	0.84
	HOMOLOGENE	0.822
	INVITROGEN	0.87
	MGDDESC	0.81
	MOUSE	0.8
PROTONET*	SWISSPROT	0.830209
	ACEVIEW	0.8
	HOMOLOGENE	0.822162
	INTERPRO	0.836717
	INVITROGEN	0.841882
	MGDDESC	0.804437
	MOUSE	0.805762
	ORIGENE	0.890762
SNP	APPLIEDBIOSYSTEMS	0.8
	HOMOLOGENE	0.85
SOURCE*	UNIGENE	1
	APPLIEDBIOSYSTEMS	0.867
	DOTS	0.95
SWISSPROT	GO	0.81
	ORIGENE	0.82
	PROTONET	0.83
UNIGENE	APPLIEDBIOSYSTEMS	0.867
	DOTS	0.95
	SOURCE	1
* Source that was excluded
