# Supplementary material for: GIFtS: annotation landscape analysis with GeneCards
Source: BMC Bioinformatics. 2009 Oct 23;10:348. doi: 10.1186/1471-2105-10-348 (PMC2774327; doi:10.1186/1471-2105-10-348)
Supplement: Additional file 4 — Table S3 - GIFtS sources ids. [file 1471-2105-10-348-S4.XLS]

## Sheet: Sheet1
Table S3.
GIFtS sources ids (used in Fig. S1).
Source ID	Source name
1	ABCAM
2	ABNOVA
3	ACEVIEW
4	APPLIEDBIOSYSTEMS
5	ASD
6	ATLAS
7	BAYLOR
8	BIOALMA
9	BIOMOL
10	BLOCKS
11	CGAP
12	CROW21
13	CST
14	DISCOVERX
15	DOCTORSGUIDE
16	DOTS
17	ECGENE
18	ENSEMBL
19	ENTREZGENE
20	EUGENES
21	EXPOLDB
22	GAD
23	GENATLAS
24	GENEANNOT
25	GENELOC
26	GENELYNX
27	GENENOTE
28	GENETESTS
29	GENETEX
30	GENETIDE
31	GENEWIKI
32	GO
33	GPSEUDO
34	HGMD
35	HGNC
36	HINV
37	HOMOLOGENE
38	HORDE
39	HUGE
40	HUGENAVIGATOR
41	IMGT
42	INTERPRO
43	INVITROGEN
44	KEGG
45	LEIDEN
46	MGDDESC
47	MILLIPORE
48	MINT
49	MIRBASE
50	MOUSE
51	OMIM
52	ORIGENE
53	PHARMGKB
54	PROTONET
55	PUPASNP
56	RNADB
57	RNDSYSTEMS
58	SALK
59	SGD
60	SIGMA
61	SNP
62	SOURCE
63	STRING
64	SWISSPROT
65	TOCRIS
66	TUFTS
67	TREMBL
68	UNIGENE
69	YEDA
