# Supplementary material for: GIFtS: annotation landscape analysis with GeneCards
Source: BMC Bioinformatics. 2009 Oct 23;10:348. doi: 10.1186/1471-2105-10-348 (PMC2774327; doi:10.1186/1471-2105-10-348)
Supplement: Additional file 7 — Table S4- Lists of genes derived from microarray experiments. [file 1471-2105-10-348-S7.XLS]

## Sheet: Sheet1
Table S4.
List of genes derived from microarray experiments
Five Microarray-based gene lists originated from the ArrayExpress database (http://www.ebi.ac.uk/microarray-as/ae and appearing in [40-41]) .
Esophageal adenocarcinoma up regulated	Esophageal adenocarcinoma down regulated	Inflammation up regulated	Inflammation down regulated	Schizophrenia
A2M	GATC	APOL3	AOC3	SERPINA3
AATF	AASS	ARHGDIB	AZGP1	IFITM3
ABCA1	ABAT	BST1	ADRBK2	FOS
ABCC3	ABCA5	C1QA	CALCRL	C10orf10
ABCF1	ABCC6	C1QB	GABRE	IFITM2
ABHD2	ABI1	C1QC	GNAI1	CLIP3
ABI2	ABLIM1	C1QTNF5	GNG7	TF
ABL2	ABR	C1R	NPR1	APP
ABP1	ACAA1	C1S	PDE3B	VAMP2
ACAA2	ACADM	CCL2	PIP5K3	EHD3
ACOT9	ACADSB	CCL3	PPP1R1B	DYNC1I1
ACLY	ACADVL	CCL4	PPP2R5A	ELL
SPG21	ACOX1	CD53	PRIMA1	GBP1
ACVR1	ACOX3	CD59	PTPN1	PCTK3
ACVR1B	ACP5	CD83	S100A1	GRSF1
ACY1	ACPP	CMTM3	SOS2	RGS4
GLT8D1	ACTR1A	CLEC2B	TNS1	GFAP
ADAM10	ACTR3	COLEC12	COPS2	RTN3
ADAM8	ACYP2	CTSS	RASL10B	SCN3B
ADAMTS4	ADAMTS13	CXCL1	CITED2	UNC5A
ADAMTS5	ADH7	CXCL12	DMRT2	CDK5R1
ADAR	ADK	CXCL2	E2F4	SERINC3
ADCY3	ADM	CXCL3	EZH1
ADFP	ADNP	EBI2	FOXJ3
ADRA1D	AES	FCGR3A	HDAC5
ADRBK2	AGA	ISG15	MDS1
AEBP1	AGL	CFH	NFX1
ATP13A3	AGTPBP1	CFHR1	NR3C1
AGR2	AHSA2	HLA-A	NRIP1
AGRN	AIM1	HLA-DPA1	PHF3
AGT	AJAP1	HLA-DPB1	RCOR1
AGTRL1	AKAP9	HLA-DRA	SATB1
AHR	ALAD	IFI27	SP1
AHSA1	ALDH1A3	IFI30	VPS72
AIF1	ALDH3A1	IFI35	MLX
AKAP1	ALDH4A1	IFIT3	TEAD1
AKAP12	ALDH6A1	IFITM2	TFDP2
AKAP3	ALDH9A1	IGHG3	TWIST1
AKR1B1	ALDOC	IGJ	TWIST2
ALCAM	ARMCX2	IL1RN	MLXIPL
ALDH18A1	ALOX12	IL8	ZNF451
ALDH1A1	ALOX15B	IRF1	CCNG2
ALDOB	TRAK2	ITGB2	CDKN1B
ARMCX3	AMACR	LILRB1	UBR5
ALG1	AMD1	MBP	FGF2
ALG3	AMFR	MIF	CADM1
AMPD2	AMOTL2	MX2	PLEKHC1
STAMBP	AMPD3	PTGER4	RBL2
ANAPC7	STAMBP	RGS1	VEGFA
ANGPT2	ANGPTL4	SPP1	PCDH18
ANKH	ANK3	TAPBP	TYRO3
ANLN	ANKRD1	THY1	EPB41L4B
ANTXR2	ANKRD15	ADM	MYL6
ANXA10	ANKRD17	ARHGAP6	APOB
ANXA13	ANKS1A	ARL4A	AQP7
ANXA4	ANXA1	ECGF1	SLC25A36
ANXA5	ANXA11	EDNRB	GBAS
ANXA6	ANXA8	FIBP	SEC24B
AP1S2	AP1B1	GNG2	SLC16A7
AP2B1	AP1G1	GRK5	SLC19A3
APBB2	AP3S1	GRN	SLC25A6
APOBEC1	AP4B1	IQGAP1	SLC4A4
APOC1	APBA3	MPZL1	SLC5A6
APOC2	APC	MS4A6A	STXBP1
APP	HSPA4L	MS4A7	TPR
PDS5B	ATG12	PIK3R1	USO1
AQP9	C10orf116	PTPRC	VPS11
ARFGAP3	APOD	RAPH1	BCL2
RHOB	SHROOM2	RGS2	BNIP3
RHOC	AQP2	RGS5	DAPK2
PPM1H	AQP3	RHOC	RAD21
ARHGAP6	AQP4	RPS6KA3	SIRT1
ARHGEF10	ARL4D	TAGAP	SON
ARHGEF6	ARF6	TAX1BP3	EIF4A2
RHOH	TRIM23	WISP2	EIF4B
ARL6IP1	ARG1	YWHAH	EIF4EBP1
ARPC1B	ARG2	ARID1B	KIAA0256
ARPC2	SORBS2	BHLHB5	PAIP2
ARRB2	RND3	CREM	PPIE
ASB9	ARHGAP1	EBF2	PUM2
ASCL1	ARHGAP4	ETV6	RPL23
ASL	ARHGEF4	FOXC1	RPL30
SMPDL3B	ARHGEF5	ID2	ST13
ASNS	ARIH1	LRRFIP1	HRSP12
ATF5	ARL4C	MSC	AGL
ATIC	ARPC3	MYC	DCXR
ATM	ARPC4	PRRX1	STBD1
ATP2A3	ARSE	SNAI2	IRS2
ATP2B1	ARSF	BCAT1	GPD1L
ATP6V0A1	ASAHL	CAPNS1	MGAT4A
ATP6V1C1	ASCC2	CECR1	PC
ATP7B	ATP2B4	DAB2	PDK2
ATP8A1	ATP2C1	DLC1	PFKFB1
ATR	ATP5G3	EDN1	PFKFB3
AURKB	ATP5I	EMP3	TGDS
AZGP1	ATP5J	FGF1	ACADL
B2M	ATP5L2	FZR1	ACADM
B3GNT6	ATP5S	GPC1	ACADS
B4GALT7	ATP6AP1	GPNMB	ACAT1
SFXN3	ATP6V1C2	IGFBP4	BLVRB
ACOT7	ATP6V1E1	OSGIN1	CS
ACTL6A	ATP6V1F	OSMR	ECHS1
BAG2	ATP6V1G1	PDGFA	GCDH
BAI3	AUTS2	RARRES3	MAOA
BAP1	B3GALT4	S100A11	MAOB
BASP1	B4GALT1	S100A4	NDUFA10
BATF	BACH1	SASH1	NDUFB2
BAX	BAD	2009-09-08	NDUFS1
BAZ1B	BAG3	2009-09-10	OXA1L
BBX	BAG5	SH3BP4	ALPK3
BCAR1	ARL2BP	TGFBR2	OGT
BCL10	BAZ2A	TP53	PRKAR2B
BCL2A1	BAZ2B	RND3	PTPN3
CFB	BBOX1	CD44	RABGGTB
BIRC3	BBX	CD9	ST3GAL6
BIRC5	BCAP29	COL11A1	SNF1LK2
BLM	BCKDHA	COL16A1	ADSSL1
FAM49B	BCKDK	COL6A1	ANG
BMI1	BCL2L2	COL6A2	AUH
BMP2	BCL6	ENG	ERCC5
BMP4	BCR	FBLIM1	MYST1
BMP6	BDH1	FEZ1	RNASE4
BPHL	BDKRB1	FN1	CPM
BRAP	BDKRB2	ICAM2	NPEPPS
BRPF1	MALL	ISLR	ACSS2
BST1	BGN	ITGA5	AGPAT2
BST2	BLNK	ITGAV	CEPT1
BTN2A1	BLVRA	ITGB5	OSBPL1A
BTN2A2	BLVRB	MFGE8	PDE3A
BTN3A1	BLZF1	NID1	SC5DL
BTN3A3	BMP7	NRP2	TM7SF2
BUB1	BNC1	SGCE	ALDH6A1
BUB3	BNIP3	SPOCK1	BCKDHA
BYSL	BNIP3L	TGFBI	GLUL
C10orf10	DST	TNC	GPT2
C10orf95	BPGM	EPDR1	MTHFD1
C11orf10	BRAF	LYVE1	SHMT1
MPPED2	BRD3	ACTA2	PRDX6
FAM130A1	BRF2	ACTG1	STK25
C12orf47	ZMYND11	ARPC1B	CIRBP
C13orf1	BTAF1	CFL1	HLF
C13orf7	BTF3	COL3A1	ACACB
NGDN	BTRC	COL5A2	ACSL1
C18orf1	RASSF7	FARP1	DCI
IFI44L	C13orf18	FBN1	FASN
C1orf38	C14orf1	FLNA	HADH
C1QB	C14orf109	LMNA	PCCA
C1RL	C16orf7	LUM	PCCB
C1S	LSM14A	MFAP5
C2	C20orf111	MYO1B
CRLS1	ABHD12	TPM1
C20orf19	C20orf4	TPM2
C20orf27	BRWD1	TPM3
C20orf3	C2CD2	TPM4
ESF1	DOPEY2	TUBA1A
BRWD1	LYPD3	TUBB4
TMEM184B	C4orf6	EZR
C3AR1	WDR46	ABCC3
C4A	C6orf62	AP1S2
C4BPB	KCTD20	AP2M1
C4orf8	NUP205	AQP3
C6orf108	CA11	ARHGAP17
TRMT11	CA12	ATP1A1
OSGIN2	CACNA1C	ATP2B1
CA2	CACNB3	STX2
CA8	CAD	KCTD12
CA9	CALM1	PLP2
GNPTG	CALML3	PTGDS
CADPS	CAPN1	RRBP1
CALCA	CAPN2	SLC15A3
CALD1	CAPN3	SLC39A7
CALU	CAPN9	TFRC
CAMK1	CAPNS1	M6PRBP1
CEP350	CAPZA1	TRAM2
CAV1	CARD8	TRPV2
CBFB	CASP3	APP
CBX6	CASP6	BAG3
IFT74	CAST	BIRC3
CCL11	CBR3	CD14
CCL15	CCNC	FADD
CCL18	CCNDBP1	IER3
CCL20	CCNG2	IL1B
CCL3	CCNI	PEA15
CCL3L1	CD1A	PHLDA2
CCL4L1	CD207	TMSB10
CCL8	CD24	TNFAIP3
CCNB2	CD59	TNFRSF12A
CCR1	CD6	TNFRSF1A
CCRL1	CD9	TNFRSF1B
CCRL2	CD99	DNAJC10
CCT4	CDA	EIF2AK4
CD14	CDH16	FKBP14
CD163	CDK2	FKBP9
CD1D	CDK7	GARS
CD38	CDKL5	SARS2
CD47	CDS1	AKR1B1
CD53	CDYL	GLB1
CD69	CEACAM1	GPI
CD79B	CEACAM7	LDHB
CD81	CELSR2	SMPD1
CD83	CENTB2	SUMF1
CD84	CETN3	ATP6V1C2
CD99L2	CXXC1	NQO1
CDC14B	CH25H	UGDH
CDC2	RCBTB2	NUAK1
CDC25B	CHD5	GALNT2
CDC42	CHL1	INMT
CDC42BPA	CHM	UBE2F
CDC42EP2	CHP	NMT2
CDC42EP3	CHRNB4	PPT1
CDC42EP4	CHSY1	PTPN12
CDC45L	CIRBP	STK38
CDC5L	CITED2	DPYSL2
CDC6	CKAP4	ENTPD2
CDH11	CKMT1A	HNRPAB
CDH17	CLCA2	NNMT
CDH5	CLCN3	PAPSS2
CDK2	CLDN10	PRTFDC1
CDK9	CLDN18	RNH1
CDKN3	CLDN7	UPP1
CDR2	CLEC3B	ADAM12
CDX1	CLEC2B	ADAMTS5
HERC5	CLPX	CAPN2
CEBPB	CMAS	CTSK
CELSR3	CNGA1	LGMN
CENPA	CNN2	MMP2
CENPB	CNN3	PIGK
CENPF	COL4A3BP	PRSS23
CENTA1	COL8A2	TIMP1
CEP164	KLF6	UCHL1
CERKL	COX5A	ALDH1A3
CFLAR	CPEB3	ANGPTL4
CFTR	CPN2	APOL1
RAPGEF4	CPNE3	HACL1
TMED5	CPO	PLTP
TMBIM4	CPZ	COMT
PTRH2	CRABP2	GLS
CHD1L	CRADD	MAT2A
CHDH	CRIP2	ODC1
CHEK1	CRIPT	SOD2
CHN1	CRISP2	SERPINH1
CHN2	CRISP3	HSPA5
CHST11	CROT	HYOU1
CHST2	CRTC1	PDLIM1
CKAP5	CRY2	TXNRD1
CIAO1	CRYAB	CDC42EP4
CKLF	CRYM	CTGF
CKS1B	CSDA	EXT1
CKS2	CSNK1A1	FYN
COQ2	CSRP2	PCOLCE
CLC	CST6	HTRA1
CLDN15	CSTA	CPT1A
CLEC4A	CSTF2	PLAU
CLIC4	CTF1	PLAUR
TPP1	SLC44A2	PROS1
CD300A	CTNNA1	SERPINE1
CNTN3	CTNND1	F13A1
COG2	CTSL2	VWF
COG3	CUGBP2	PACSIN2
COL13A1	CXADR
COL15A1	CXorf6
COL17A1	FAM127A
COL18A1	CYP11A1
COL1A2	CYP2E1
COL3A1	CYP2J2
COL4A1	CYP4B1
COL4A2	CYP4F2
COL5A1	CYP4F3
COL5A2	CYP7B1
COL6A1	CCDC6
COL6A3	D4S234E
COPS8	DAPP1
CORT	DARS
CP	DBI
CPD	DBT
TBRG4	DCTN2
CPVL	DCTN3
MTMR11	DDB2
CREB5	DDT
CREM	INTS6
CRHR1	DDX3X
EID1	DDX55
CRKL	DDX56
CRLF3	DEFB1
CRTAP	DGKA
HAPLN1	DHRS3
CSF2RA	DHRS9
CSF2RB	ZNF710
CSF3R	MMACHC
VCAN	ANKMY2
CSRP2BP	NECAP1
CST1	EPC2
CSTF3	DHRS7B
CTGF	ZNF658
CTNNBL1	FAM32A
CTSE	DKK4
CTSH	DLEU1
CTSL1	DLG1
CTSO	DLG2
CTSS	DMXL1
CTSZ	DNAJA2
CXCL1	DNAJB1
CXCL3	DNAJB6
CXCL6	DNAJC6
CXCR4	DNAL4
CYBA	DNASE1L1
CYBB	DNASE1L3
CYCS	DYNLL1
CYFIP2	DOCK3
CYP27A1	DPYD
CYP27B1	METTL9
CYP2S1	DSC2
CYR61	RCAN3
PXDN	DSCR3
DAB2	DSG1
DACH1	DSG3
DAP	DSP
DNPEP	DTX1
DAP3	DTX2
DAPK1	DUSP10
DAZ2	DUSP5
CD302	DUSP7
DCN	DVL3
DCT	PNPLA4
DDAH1	LY6D
DDC	ECM1
DDEF1	EDN2
DDEF2	EDN3
DDR2	EEA1
DDX18	EFS
DDX21	MEGF9
DEAF1	EHD3
DECR2	EIF2AK3
DGKD	EIF2B5
DGUOK	EIF4E
DHFR	EIF5
HSD17B11	ELF3
DISC1	ELK3
DKC1	EMP1
WDR51A	EMP2
WIPI2	ENSA
C4orf18	CLINT1
FAM127B	ENTPD3
BRP44	EPB41L3
FAM98A	EPHA1
WDSOF1	EPHA2
CHMP2B	EPHB3
FAM49A	EPHB6
ANAPC13	EPHX1
C2CD3	ERCC1
C1orf95	EREG
DKK3	ERO1L
DLC1	ETHE1
DLG4	MPZL2
DLG7	EVPL
DMBT1	EYA2
DNAJB11	EYA3
DNAJC15	FABP5
DNALI1	FAM125A
DNASE2	FAM5B
DYNC1I1	FAT2
DNM1	FBXL20
DNMT3B	FBXO34
DOCK6	FBXW11
DOCK9	FCER1A
DOK1	FDXR
DPH2	FEM1B
DPP4	FER
DPYSL2	FGD1
DPYSL3	FGFR3
RCAN1	FHIT
RCAN2	FLII
DSG2	MREG
DUSP2	HEATR1
DUSP6	NLE1
LAGE3	TMEM57
FAM50A	FAM63A
DYRK2	C12orf44
DYRK3	NT5DC2
DYSF	CBR4
TOR1A	TEX10
E2F4	PLEKHH3
E2F5	SETD6
E2F6	DENND2D
TSKU	UNKL
EBF1	COMTD1
EBNA1BP2	VDAC2
ECM2	IMMP1L
ECT2	UBE2E2
EDG1	NAP5
EDN1	C19orf25
EDNRA	C3orf62
EFEMP2	FMO2
EFNA1	FOSL1
EFNB2	FOSL2
EGFL7	FOXO3
EGR2	FPGT
EGR3	FNDC4
ELF4	FTSJ3
ELOVL5	FUT3
EMP3	FVT1
EMID1	FZD6
ENC1	GAB1
ENO2	GABPA
ENPEP	GABRB1
ENPP2	GABRE
ENPP4	GADD45G
EPB41	GALNT1
EPB41L2	RABGAP1
EPHB2	GAPVD1
EPHB4	GAS7
STX2	GPRASP1
LIMA1	GATAD2B
EPRS	GBE1
EPS8	GCAT
ERBB2	GCHFR
DNAJC10	GCN1L1
PDIA4	GDF5
ESM1	TNFAIP8
EVI2A	GGA1
EVI2B	GGTLA1
EVL	GJB2
EXO1	GJB5
F2R	GLUD1
F2RL1	GLUL
F5	GM2A
ACSL4	GNA15
ACSL5	GNAI1
FADD	GNAL
FADS1	GNB2
FADS3	GNG12
FAIM2	GNG4
FAM102A	GOT1
FAM8A1	GPC1
FAP	GPD2
FARP1	GPR116
FAT	GPSN2
FBLN5	GPX3
FBN1	SPSB2
FBP1	GREB1
FBXO5	NDUFA13
FBXO6	GRIN2D
FCER1G	GRK4
FCGR1A	GRPEL1
FCGR2A	GSN
FCGR3A	GSTA4
FCGRT	GSTP1
FER1L3	GSTZ1
FGFR1	GTF2B
FGR	GTF2IRD1
FHL2	GTF3C1
FHL3	GTPBP5
FKBP11	GUK1
FKBP9	NSDHL
SNED1	H2AFY
FLJ10357	H3F3B
FLJ11286	HSD17B10
RNASEH2B	HARS
EFHD1	HAS3
FAM96A	FGFBP1
FLJ32065	HCFC1
C15orf33	HCG9
CCDC75	HCN3
FLRT3	HDAC3
FLT1	HDAC5
FMNL1	HDGFRP3
FMO5	HELZ
FMOD	HERC3
FN1	HES2
FOLH1	UBE2K
FOS	HIST1H2AC
FOXA3	HIST1H2AE
FOXF2	HIST1H2AL
FPR1	HIST1H2BC
FPRL1	HIST1H3D
FRAT1	HK2
FRZB	HLA-DOA
CENPI	HLF
FST	GPR109B
FTO	HMG20B
FUCA1	HMG2L1
FUSIP1	HMGCL
FUT4	HMGCR
FYB	HMGCS1
FYN	HMOX1
FZD5	HNRNPC
G0S2	HNT
ISG15	HOMER2
IFI6	HOXA1
GANAB	HOXA4
GALC	HPGD
GALNAC4S-6ST	HPS5
GALNT10	HPSE
CNGB1	HRAS
LRRC32	HRASLS
GATA2	HS2ST1
GATA4	HS3ST1
GATA6	HS3ST3B1
GBA2	HS6ST1
GCA	HSD17B4
GCNT1	HSPA1B
GCS1	HSPA4
GDA	HSPB8
GEM	ICAM3
GMNN	ID4
STBD1	IDE
GFI1	IDH2
GJB1	IDI1
GLA	IDS
GLB1	IFI27
GLRX	IGSF3
GMFB	IK
GMFG	IL10RB
GMPR	IL13RA1
GNA12	IL18
GNB1	IL1A
GNG10	IL1F5
GNG11	IL1RAP
GNLY	IL2RA
GNPDA1	IL4R
GNPNAT1	IL8RB
GNRH1	IMPA2
GOLM1	INA
GP2	INADL
GPA33	INHBB
GPC4	INPP1
GPC6	INPP4A
GPR160	INPP5F
GPR4	IRAK1BP1
GPR44	IREB2
GPR65	ITCH
GRK5	ITGB7
GPX2	ITGB8
GPX6	ITIH1
GRB10	ITPKC
GRB2	ITPR2
GRIP2	ITSN2
GSTO1	IVL
GTF2H2	JAG1
C16orf80	JAK2
GTPBP4	JARID2
GUCA1A	JUNB
GUCA1B	JUP
GUCY1A3	KCNJ15
OLFM4	KCNK6
GYG2	ERLIN1
H1FX	TTC35
H2AFZ	KIAA0232
H2AFV	KIAA0247
CASC4	KIAA0372
HAT1	SPECC1L
HCK	KIAA0409
HCLS1	KIAA0427
HDGF	KIAA0494
HERPUD1	ATRNL1
HEXA	PLEKHG3
HGD	PACS2
HHEX	ZNF623
ZDHHC17	KIAA0644
HIPK2	PDS5A
HIST3H2A	SMCHD1
HLA-A	TSC22D2
HLA-B	SAPS2
HLA-C	FAM115A
HLA-DMA	IQSEC1
HLA-DMB	FRYL
HLA-DOB	KIAA0828
HLA-DRB1	KIAA0922
HLA-E	ZNF652
HLA-F	DTX4
HLA-G	COBLL1
HMGA2	KIAA1033
HMGB1	PAIP2B
HMGB3	FAM135A
HMGCS2	TMEM181
HMGN4	KIF1C
HMOX2	KIFC3
HNRNPA2B1	KLF3
HNRPAB	KLF4
HNRNPU	KLF8
HOXA9	KLK10
HOXB5	KLK11
HOXB6	KLK12
HOXB7	KLK13
HOXD8	KLK6
HACL1	KLK7
HPN	KLK8
HRASLS3	KPNA3
KRR1	KRT1
HSD11B2	KRT10
PTPLAD1	KRT14
HSP90AB1	KRT5
HSPD1	KRT31
HSPE1	KRT32
HSPG2	LAD1
HSPH1	LAMP2
C12orf24	LATS2
GNL2	LCMT1
IBTK	LDOC1
ICAM1	LECT1
ID2	LEF1
ID3	LEPR
IFI30	LETM1
IFI35	LGALS7
IFIT1	GPSM2
IFIT2	LHCGR
IFITM1	LIAS
IFITM2	PDLIM5
IFITM3	LIPG
IFNGR1	LMAN2
IFRD2	LMO2
IGFBP3	LMO7
IGFBP5	LOC257407
IGFBP7	LOC284244
IGHM	LOC286440
IGHMBP2	LOC387647
IGJ	LOC400506
IGKC	LOC440295
IGLC2	LOC440456
IL10RA	LOC51057
IL10RB	WDR45L
IL11	LPHN2
IL13RA2	LPHN3
IL18R1	LPIN1
IL1B	LRBA
IL24	LSS
IL2RG	LTA4H
IL6ST	LY6G6C
IGF2BP2	LYNX1
IGF2BP3	LYPLA1
INDO	LYPLA2
ING3	SMAD2
INHBA	MAF
INHBB	MAFB
INSR	MALT1
IQGAP2	MAOA
IRS1	MAP2K1
ISG20	MAP2K1IP1
ISL1	MAP2K4
ISLR	MAP3K1
ITGA1	MAP3K4
ITGA3	MAP3K6
ITGA4	MAP3K7IP2
ITGA6	MAP4
ITGA9	MAP4K5
ITGAM	MAPK3
ITGAV	MAPK6
ITGAX	MAPK8
ITGB1	MAPKAPK3
ITGB2	MAPT
ITM2B	MARCKS
ITM2C	MAST2
ITPK1	MAX
ITPR3	MBD2
IVNS1ABP	SLC25A40
DNAJC12	MCL1
CEP170	CLCC1
KBTBD2	MDK
KCNE3	ME1
KCNF1	MEIS1
KCNJ3	MFAP3
KCNJ8	MFAP4
KCNN4	RBM4B
KCNQ1	C19orf57
KDELR2	FBXO31
KDELR3	PIK3IP1
KDR	C12orf23
ARHGAP25	DBNDD1
LPGAT1	CYB5D2
TRIM66	NOL12
LBA1	LRCH3
PREPL	ZDHHC23
RICH2	SPATA5L1
KIAA0753	MTERFD2
FCHSD2	SLC46A1
TMEM63A	POLR1D
MICAL3	MGLL
PLEKHM2	MGST2
PHLPPL	MKNK2
MAN2B2	MLLT4
DNAJC16	MLLT6
IQCE	MMP25
CAMSAP1L1	MN1
ATAD2B	MOSPD3
KIAA1522	MPI
FHDC1	MPP5
TSPYL5	MRC2
WWC1	MRPL43
KIF14	MRPS10
KIF21B	MT1B
KIF4A	MT1F
KLRK1	MT1G
KNTC1	MT1H
KPNA2	MT1X
TNPO1	MT2A
KRT20	MTF1
KRT8	MTMR1
LAIR1	MTMR3
LAIR2	MTSS1
LAMA2	FAM89B
LAMA3	MTX2
LAMB1	MUT
LAMC2	MVK
TOR1AIP1	MXI1
LAP3	MYBBP1A
LAPTM4B	MYCL1
LAPTM5	MYD88
LARGE	MYEOV
LASS4	MYO5B
LBR	MYO6
LCP1	MYO7A
LCP2	PKMYT1
LDB2	TUSC3
LEFTY1	NACA
LEPREL2	NAGK
LEPROTL1	NLRP1
LFNG	NAPA
LGALS1	NCK1
LGALS2	NCOA1
LGALS3BP	NCOA2
LGALS4	NCOA3
LGTN	NDFIP2
LHCGR	NDN
LHFP	NDST2
LHFPL2	NDUFC1
LHX6	NDUFS1
LIFR	NEBL
LILRB3	NEDD8
LIMS1	NEFL
LIPA	NEO1
LSR	NF1
LMNA	NFE2L2
LMNB2	NFIA
SH2B3	NFIC
LOC152485	NFKBIE
LOC283871	NME5
LOC284701	NMT2
LOC286144	NMU
LOC401022	NOL4
LOC493869	NOS1AP
LOC91316	NOS3
LOC92017	NOTCH2
LOXL2	NOTCH3
LPL	NPAS2
TMEM176B	NPEPPS
LRPAP1	NR2F6
LRPPRC	NR6A1
LSAMP	NRAS
LSM2	NRBP1
LTBP1	NRP1
LTBR	NRXN2
LTC4S	NT5C2
LUM	NUCB2
LY6E	NUP214
LY86	NUP50
LYN	NXN
LYZ	OAT
MACF1	OAZ2
MAD2L1BP	OCA2
MADD	OPTN
SMAD7	OSR1
MAGEA6	OSTF1
MAN2A2	OVOL1
MANBA	OXR1
MAP3K11	P11
MAP4K3	TMED3
MAPK1	P2RY2
MAPK6	P2RY5
MAPK8	PABPC1
MAPK8IP3	SCYL3
MAPKAPK5	PADI4
MAPKBP1	PAFAH2
MAPRE2	PAX9
MAZ	PBEF1
FAM62A	PBX1
MBD4	PBXIP1
MBNL2	PCAF
MBTPS1	PCDH1
MCCC2	PCDHA5
MCM3	PCOLCE
MCM6	PCSK5
MCM7	PCYOX1
MDC1	PAF1
ME2	PDCD4
ME3	PDCD6
MEF2C	PDHB
MEOX1	PDIA4
MFHAS1	POLDIP3
MFI2	PDZD2
MGAM	PEA15
MGAT2	PELI1
MGAT4A	PER3
RBM42	PET112L
TMEM106A	PEX11A
WDR67	PEX14
MGC27345	PEX3
LYPD1	PGD
THAP3	PGF
IQCK	PGGT1B
SLC25A33	PGLS
OCIAD2	PHC1
GIYD2	PHF13
MGP	PHKB
MGST3	PHLDA1
MITF	PIK3C2G
MIZF	PIM1
MKI67IP	PIN4
CSRP3	PIR
MUC2	PITPNA
MME	PITPNB
MMP1	PITX2
MMP10	PKP3
MMP15	TMEM115
MMP2	PLA2G4B
MMP3	PLAA
MMP7	PLAGL1
APIP	PLCD1
MNDA	PLD1
MRC1L1	PLD2
MRE11A	PLP2
MRPL9	PLS3
MRPS35	PLXNB1
MRPS6	PMM1
MS4A4A	PMS2L1
MSC	PMVK
MSH5	2009-09-05
MSH6	POLR2A
MSR1	POU3F1
MST1R	PPFIBP2
MSX1	PPIL2
MSX2	PPL
MTHFD2	PPM1A
MTHFS	PPOX
MTMR10	PPP1CB
MTR	PPP1R2
MUC3B	PPP1R3D
MUC5AC	PPP1R7
MXRA8	PPP2CA
MYB	PPP2CB
MYBL2	PPP2R2A
MYCN	PPP2R2B
MYH9	PPP2R3A
MYO1A	PPP2R5C
MYO1F	PPP2R5E
MYO5C	PPP4R1
MYOZ3	PPP6C
N4BP1	PPT1
NASP	PPT2
NCBP2	PRDM2
NCF2	PRDX1
NCF4	PRDX5
NCL	PRDX6
NDUFC2	PRKAG1
NEDD4L	PRKAR1B
NEDD9	PRKAR2A
NEFM	PRKCE
NEK2	PRKCI
NEK3	PRKCZ
NEK9	PRKD2
NEU1	WNK1
NFATC1	PRKX
NFE2L1	PRKXP1
NFE2L3	ProSAPiP1
NFKB2	PRPSAP1
NID1	PRRX1
NID2	PRSS8
NINJ1	PSCA
IL32	PSCD1
NMBR	PSCD2
NMI	C19orf56
NNMT	PTDSS1
NOL5A	PTGS1
NPDC1	PTK6
NPR2	TWF1
NQO1	TWF2
NR0B2	PTN
NR1H3	PTOV1
NR1I2	PTPLB
NR2C1	PTPN13
NR2F1	PTPN21
NR2F2	PTPN3
NR4A1	PTPRF
NRCAM	PTPRZ1
NRP2	PYGL
NT5E	QARS
NUDC	QSOX1
NUP160	RAB11A
NUP98	RAB2A
NUPL2	RAB27B
C19orf29	RGL2
ODC1	RAB3GAP1
ODZ4	RAB5A
OPA1	RAB5B
OR2A9P	RAB6A
OSMR	RAB6IP1
P2RX4	RAB9A
P2RX5	RABGGTA
P4HA2	RAD50
PYCR2	RAF1
PAICS	PPP1R13L
PAIP1	RNH1
SERBP1	RAI14
PAK1	RALA
PALM2	RALB
PANX1	RALBP1
PARK7	RAP1B
PARP1	RAP1GDS1
TMEM16G	RAP2A
PCDH12	RAP2C
PCDHA5	RAPGEF3
PCNA	RARB
PCOLCE	RARG
PDE4B	RASAL1
PDE4D	RASAL2
PDE4DIP	RASGRP1
PDE5A	ARID4A
PDE8A	RBL2
PDGFA	RBM3
PDGFC	RBM8A
PDGFRB	RBM9
PDLIM7	RBMS1
PECAM1	ARID4B
PENK	RBPMS
PFN2	RCP9
PFTK1	RDX
PGC	RECQL5
PGCP	REV1
PGM3	RFPL1
PGS1	RFPL2
PHC2	RGS11
PHF15	RGS12
PHLDA3	RGS14
PHTF1	RGS17
PHYH	GIPC1
PIGK	RGS20
PIGL	RHCE
PIGR	RND1
PIGT	RHOA
PIK3CD	PDLIM4
PIK3R3	RIMS3
PILRA	RIOK3
PIM2	RIT1
PIP5K1B	RNF10
PIPOX	RNF11
RAD51AP1	RNF141
PIWIL1	RNF24
PKIG	RNMT
PKMYT1	ROCK2
PKP2	ROD1
PLA2G4C	ROM1
PLA2G7	RORA
PLA2R1	RP2
PLAT	DCUN1D1
PLAU	POLR3E
PLCB1	RPH3AL
PLCB4	RPL10A
PLCL2	RPL23AP7
PLEK	RPL27A
PLEK2	RPLP0
PLK1	RPP14
PLOD1	RPS14
PLOD3	RPS24
PLTP	RPS6KB1
PLXNA3	RPS6KB2
PLXNA1	RRAD
PLXND1	CLIP1
PMP22	RXRA
PODXL	RYBP
POFUT1	RYR1
POLD3	S100A11
POLR1C	S100A12
POLR1D	S100A2
POLR2H	S100A3
POLR2K	S100A9
POLS	S100B
PON2	SAMD4A
POP1	DLGAP3
POPDC2	SAR1B
POT1	SASH1
PLEKHQ1	SC4MOL
PPAP2C	SC5DL
PPARG	ATXN7
PPAT	SCAMP2
PRDX3	SKAP2
PRDX4	SCGB1A1
PRG1	SCGB2A2
PRKCA	SCNN1A
PRKCH	SCP2
PRKDC	SDHB
PRKRIR	SDHC
PROCR	EXOC5
PROM1	SEC14L1
PRPS1	SEC14L2
PRPS2	SEC23A
PRRX1	SEC24B
PRSS12	SEC24C
PRSS21	TRSPAP1
PSMA7	SEMA4D
PSMB10	SEMA6C
PSMB4	SEPX1
PSMB9	SERPINB1
PSMC2	SERPINB2
PSMD3	SERPINB3
PSME2	SERPINB5
PSME3	SERPINB8
PTAFR	SERPINC1
PTCD3	SF3B3
PTEN	SFRS5
PTGER2	SFTPD
PTGFR	SH3BGRL3
PTGS2	SH3GL1
PTK2B	SH3GL3
PTP4A3	SH3GLB1
PTPRB	SH3YL1
PTPRC	SHFM3
PTPRJ	SHMT1
PTPRK	SHOC2
PTPRM	SIAH2
PTPRN2	ST6GAL1
PVRL3	ST3GAL4
PYCR1	ST8SIA3
RAB18	SIM2
RAB23	SIN3A
RAB32	SIP1
RAB7L1	SIPA1L1
RABAC1	SIRT2
RAC2	SIRT7
RAD23A	PRMT5
RAD51	SKP1
RAD54L	SLC11A2
RFTN1	SLC16A6
ZMIZ1	SLC16A7
CDCA7L	SLC1A3
RAMP1	SLC22A14
RAP1A	SLC22A16
RARRES1	SLC25A12
RARRES2	SLC26A2
RARRES3	SLC26A6
RASSF2	SLC27A4
RBM16	SLC30A4
RBMS1	SLC30A9
RBPJ	SLC35F5
RCBTB1	SLC4A1AP
REG1A	SLC6A1
REG1B	SLC9A3R1
REPS2	SMAD3
RFC3	SMC5
RFC4	SMO
RFX5	SMPD1
RFXAP	SNAP29
RGS1	SNAPC3
RGS19	SNCG
RGS2	PLK2
RGS3	SNX1
RGS5	SNX2
RHEB	SNX3
RIMS2	SOX15
RNASE1	SP1
RNASE4	SPAG1
RNASEH2A	SPG20
RNASET2	SPINK5
RNF130	SPO11
RNF34	SPRR2C
RNF39	SPTLC1
RNF5	SQRDL
RBM38	SRCAP
RPGR	SREBF1
RPN1	SREBF2
RPN2	SRP68
RPS6KA1	SS18
RRBP1	SPSB1
RRS1	SSBP2
RUNX1	SSX1
RUVBL1	ST6GALNAC6
RWDD2A	SUPT7L
KBTBD10	STAM2
SARS	STAP2
SC65	STARD10
SCARB1	STARD13
SCHIP1	STARD5
SCMH1	STAT3
SCML1	STEAP1
SDC2	ST6GALNAC2
SDC3	STIM1
SDCBP	STK19
TSHZ1	STK24
NPTN	STX8
SEC13	SULT2B1
EXOC6	SUMF1
SEC22C	SUMF2
SEC24D	SUOX
SEC31B	SVEP1
SEL1L	SYNGR1
SELENBP1	TALDO1
SELL	TARS
SELPLG	TAX1BP1
SEMA3A	TAZ
SEMA3C	TBCA
SEMA5A	TBL1X
SERPINA3	TBX2
SERPINE1	TCP1
SERPING1	DYNLT3
SERPINH1	RCC2
SF3B2	TEAD1
SFI1	TEAD2
SGCB	TEC
SGCE	TENC1
SGK2	TESK2
SCG5	TF
SH2D2A	TFAP2B
SH2D3C	TFAP2C
SH3KBP1	TGFA
SHC1	TGM1
ST6GAL1	TGM3
SIGLEC7	THAP11
SKIV2L	THBD
SLA	TSC22D4
SLC12A2	THOC2
SLC12A7	THRA
SLC16A1	THUMPD3
SLC1A1	TIAF1
SLC1A2	TIAL1
SLC20A1	TIAM1
SLC22A4	TIMM8B
SLC23A2	TIMP2
SLC29A2	TINF2
SLC2A3	TAX1BP3
SLC35A5	M6PRBP1
SLC35D2	TJP1
SLC39A1	TLE1
SLC39A14	TLE3
SLC3A2	TLE4
SLC40A1	TLR3
SLC43A1	TLR5
SLC4A2	TMEM47
SLC4A4	TSPAN6
SLC5A6	TSPAN5
SLC6A6	TM7SF2
SLC6A8	CNPY2
SLC7A1	TMOD3
SLC7A6	TMPRSS2
SLC9A1	TNFRSF21
HLTF	TNFSF9
SMARCA5	TNIP1
TM9SF3	TNNI2
SMC1A	TNNT2
SUMO3	TNS3
SNAI1	TOLLIP
SND1	TOM1
SNRPA1	TOM1L2
SNRPB2	TOPORS
SNRPE	TP53BP2
SNRPG	TP63
SNX13	TPBG
SOAT1	TPCN1
SOCS3	TPD52L1
SOCS5	TPD52L2
SOSTDC1	TPR
SP100	MED13
SP110	TRAPPC3
SPARC	TRIM29
CDC42SE2	TRIM16L
SPINK1	TRIP10
SPON1	TRIP11
SPON2	TRIP12
SPP1	TRIP4
SPRY1	SERTAD2
SPRY2	TRPS1
SPTBN1	TRPV6
PRSS23	TSPYL4
SQSTM1	ADAMTSL4
SR140	TST
SRD5A1	TUBA4A
SRM	TUBB
TRIM21	TUBG2
SSB	TULP3
SSR2	TXNL1
SSR3	UBE2B
SSX2IP	UBE2D2
ST3GAL5	UBE2D3
ST7	UBE2H
STAT5A	UBE2R2
STC1	UBE3B
STEAP1	UBE4B
STEAP2	UBL3
STIM2	UBN1
STK17B	UBFD1
STK25	UBQLN2
STK3	UGCG
STK4	UGP2
AURKA	UGT1A10
STOM	UNC13B
STX1A	UNC93A
SULF1	UPK1A
SULT1A2	UPP1
SULT1C2	UQCRC1
SURF2	USP15
SYNGR2	USP25
PDPN	USP46
TAF15	USP6NL
TAF1A	UTP14A
TAF5L	UTX
TAGLN2	VAT1
TBL2	VAV3
TBPL1	USO1
TBXAS1	VNN2
HNF1B	VPS26A
TCF21	VPS4B
TCF4	VPS52
TCIRG1	VSNL1
TCN2	WASF1
SERINC3	WASF2
TDO2	WASL
TEAD4	WDR1
TEK	WDR20
TETRAN	WFDC5
TFAM	WHSC2
TFEC	WNT3
TFF1	WNT5A
TFF3	WWOX
TFPI	WWP1
IFT88	C9orf61
TGFBR2	BAT2D1
TGOLN2	YME1L1
THBS1	YTHDC1
THBS2	YWHAQ
THY1	YWHAZ
TIA1	ZBTB1
TIMM17A	ZBTB5
TIMP1	MORC3
TK1	ZFP30
TKTL1	ZHX1
TLOC1	ZNF134
TLR4	ZNF148
TSPAN12	ZNF207
TSPAN13	ZFAND5
TSPAN8	ZMYM5
TM4SF4	ZNF274
TM4SF5	ZNF398
TSPAN4	ZNF410
TSPAN3	ZNF91
GPR137B	ZRANB1
TM9SF2
TMEFF2
TMEM2
TMEM5
TMSB4X
TNFAIP3
TNFAIP6
TNFRSF10B
TNFRSF10C
TNFRSF11B
TNFRSF12A
TNFRSF14
TNFRSF1B
TNFSF11
TNFSF13B
CNPY3
TOX3
TNS3
TOMM34
TOP2A
TOPBP1
TPM1
TRAF1
TRAM1
TRAPPC3
TRDN
TRIM31
TRIM44
TRIP13
TROAP
TRPA1
TRPM2
TSC22D1
TSN
TSPAN1
TSPAN18
TTRAP
TTYH1
NT5DC3
TUBA1A
TXNRD1
TYK2
TYROBP
U1SNRNPBP
UBB
UBD
UBE2C
UBE2E3
UBE2L6
EPDR1
UCP2
UFD1L
UGCG
UGCGL2
UGT2B7
UMPS
MIA3
USP12
USP18
USP37
UVRAG
VAMP4
VASP
VBP1
VCAM1
VIL1
VILL
VNN1
VNN2
WARS
WBSCR22
WDHD1
WDR40A
WFS1
WISP1
WNT11
WSB1
WWP1
WWP2
XBP1
XPNPEP1
XPO5
XPO7
XRN2
KIAA0020
YDD19
YWHAH
ZAK
ACOT2
ZDHHC12
ZFPL1
ZNF124
ZNF146
ZNF189
ZNF193
ZNF195
ZNF200
ZNF22
ZNF239
ZNF254
ZNF263
ZNF473
ZNF500
ZNF75
ZNRD1
ZRF1
ZWINT
