# Supplementary material for: GIFtS: annotation landscape analysis with GeneCards
Source: BMC Bioinformatics. 2009 Oct 23;10:348. doi: 10.1186/1471-2105-10-348 (PMC2774327; doi:10.1186/1471-2105-10-348)
Supplement: Additional file 8 — Table S5- Lists of genes derived from keywords search in GeneCards. [file 1471-2105-10-348-S8.XLS]

## Sheet: Sheet1
Table S5.
List of genes derived from keywords search in GeneCards.
Three keywords-based gene list were retrieved by searching for the terms enzyme*, develop*,
in the summaries section and for cancer* in the disorders section using the advanced search of GeneCards version 3 beta site [28].
Search term	develop*	enzym*	cancer
Section searched	Summaries	Summaries	Disorders
	EN1	NT5E	BRCA2
	EN2	CASP8	BRCA1
	IFNG	CYP17A1	EGFR
	FGF8	PTGS1	ERBB2
	MAPK14	PARP1	KLK3
	MAPK1	MPO	PSG2
	SHH	ACE	TP53
	WNT1	NEU1	MLH1
	MMP9	MMP9	TYMP
	LTA	CAMK2G	DPYD
	F2	AKR1A1	PIK3CA
	VCAM1	SLPI	PLAU
	NFKB1	CYP8B1	TYMS
	MMP3	HMGCR	MSH2
	MMP2	MMP3	BAX
	MMP14	TERT	ESR1
	IGF1	CASP3	GSTM1
	PAX6	MMP2	CDH1
	CD40	CYP1A1	RASSF1
	HDAC3	CASP9	CEACAM5
	HDAC9	CYP19A1	CASP8
	NPM1	ACOX1	CDKN1A
	KITLG	PON1	RB1
	LTF	RPE65	EGF
	PPARGC1A	PRDX6	MMP2
	WNT7A	AKR1C1	CDKN2A
	MSX1	HSD17B7	CCND1
	NOG	PSEN2	FHIT
	PAX5	ZAP70	RARB
	TFAP2A	ODC1	TOP1
	FGF4	PIK3R1	VEGFC
	TNFSF13	MAP2K1	PGR
	EFNA2	AKR1C3	NME1
	BTK	ALDH2	GSTT1
	AKT1	CASP7	CYP1A1
	LCK	TH	MET
	NFKB2	GLA	HIF1A
	PRKCG	GAPDH	TGFA
	ESR1	GSTM1	MUC16
	SRC	AGT	AR
	ZAP70	CYP2C9	TERT
	EPHB2	PPP2CA	CYP19A1
	BRCA2	TGM2	CTSD
	FGFR3	TOP2A	GSTP1
	MAPK7	UBE2I	CD44
	MAP2K1	CA2	MSH6
	PPARD	CYP1B1	CD82
	HDAC6	PRDX2	IFI27
	IGF2	NQO1	TERC
	HDAC2	POMC	ERBB3
	LEP	PLA2G7	AKT1
	AGT	CTH	SRC
	LAMA2	TSG101	SMAD4
	PITX2	CKM	CAV1
	STAT5B	DUT	BCL2
	RUNX2	SDHB	MMP9
	TOP2A	CAMK1	TNFSF10
	CYP1B1	CPT1A	BIRC5
	PRDX2	FPGS	PARP1
	MAPK10	GLO1	CASP3
	NTRK3	NAT2	MMP14
	MMP19	PKLR	TNFRSF10B
	NOTCH1	PIK3C2B	MAPK1
	AURKA	PRSS8	BRAF
	CD28	ACPP	TGFBR2
	CTBP1	ATP2B2	PTK2
	CSF1	CCK	ESR2
	THPO	TXNRD2	KRAS
	TLR1	EPRS	HPSE
	TNFRSF11B	GUCY2D	SERPINB2
	LIF	HYAL1	NQO1
	HDAC5	HTRA1	NAT2
	HDAC4	IDUA	VEGFA
	BMP7	PAM	FGFR2
	ALK	RNASEH2A	IGF1R
	MBD2	SDHC	CDK2
	SOCS3	VKORC1	JUP
	TBX5	UBE2V1	KRT19
	ABCA3	ADAMTS5	CXADR
	BMP6	AKR1C4	TP73
	CSTA	LCAT	TIMP3
	EFNB2	OCRL	PLAUR
	FBLN5	PPAP2A	SERPINB5
	NRP2	SC5DL	CEACAM3
	PDX1	AKR1D1	CHEK2
	PAX7	APEH	APC
	ATP2B2	TK2	MDM2
	DKK1	HEXB	PRKCA
	SIX1	ADAMTS8	CTNNB1
	TMPRSS3	ACAD10	TOP2A
	TNFRSF9	ACR	CSF3
	FGF9	PTGS2	LGALS1
	FGF10	ADA	HLA-A
	ABCA2	GPI	STAT3
	CXCL1	RANBP2	CASP9
	EFNB1	CYP21A2	HDAC9
	MYOG	GCS1	PTEN
	PITX1	PGDS	HSPB1
	TBX1	SPPL2B	KDR
	TNFRSF17	MAP1D	OGG1
	TGFBR3	RP11-35N6.1	CDKN1B
	WNT2	TMEM189-UBE2V1	MGMT
	TP63	DUB3	XRCC1
	TBPL1	LOC129026	MUC2
	ABLIM3	ALDOC	AREG
	CXCL11	MMP1	LGALS3
	EFNA5	AKR1B1	TNFRSF10A
	HOXA5	GSTP1	EPCAM
	NKX2-5	TYMS	NFKBIA
	LTB	MMP7	RARA
	NRL	OGG1	TGFBR1
	CLDN4	POR	MAPK10
	FOXP2	PLG	SMAD2
	HEY2	PTPN1	SP1
	HDAC7	PSEN1	TFF1
	FGF3	PPARA	PTGS2
	HAND2	PPP2R1B	ANXA5
	HEY1	PAFAH1B1	CYP17A1
	HOXA11	PLA2G6	RAF1
	ANK3	PTS	ERCC2
	LOXL1	RRM1	PMS2
	RFXANK	ADCY6	ERCC1
	HAND1	PLCG2	ABCB1
	KIAA0319L	ACACA	DNMT1
	LMBR1	PPP2R2B	DAPK1
	DLX6	CASP10	TIMP2
	RCAN1	CASP1	CTNNA1
	CST9L	ECE1	E2F1
	GDF6	CYP1A2	CCNA2
	GRHL1	HMOX1	CFLAR
	TWIST2	EPHX1	PTHLH
	BIRC5	F11	SPINK1
	GDAP1	FEN1	GRP
	LPPR4	GCH1	SLC29A1
	URG4	G6PD	PTGS1
	RP11-35N6.1	ACP1	PCNA
	GOLSYN	ADAM17	FGFR3
	LOC266694	ATP1A1	IGF2
	GDXY	ATP2A1	HPRT1
	PDGFRA	ATP1A2	ITGB1
	MMP1	ATP1A3	NR1H2
	AKR1B1	ALPL	SMAD3
	RET	CCKAR	RAC1
	RUNX1	ANPEP	XIAP
	TGFBR2	ATP2A2	TG
	WT1	CDC34	RHOA
	GJA1	CRYAB	EZR
	HSPB1	MMP8	TNC
	GSK3B	CYP2E1	IGFBP3
	IL8RB	PGK1	MYC
	MMP7	MYLK	ATM
	MMP13	PLA2G2A	PPARG
	NF2	PIK3CG	CDK4
	NOTCH3	NOS1	MAPK8
	PKD2	PRKAB1	JUN
	NOTCH2	RAD50	BCL2L1
	MAPK8	SLC9A1	PLK1
	CASP1	UBE2A	TUBB
	EPHA2	UBE2D1	CCNB1
	GATA1	TRAF6	GRPR
	FGF2	ADCY7	IGFBP2
	JAG2	TPMT	KRT18
	ADAM17	ACAT1	MCL1
	ALPL	ACE2	NRG1
	CRYAB	ADRBK1	BAK1
	ABCB1	ARNT	DNMT3B
	DRD1	ADCY8	APEX1
	MMP8	CASP6	CDH2
	DNMT1	CDA	CA9
	MAPK9	CSNK2B	SKP2
	NOTCH4	CYP2C8	LOX
	RAN	DMPK	CHKA
	TLR3	CYP2D6	SETD2
	TLR2	GLUL	EBAG9
	VAV1	HMOX2	CEACAM7
	SPRY2	DPYD	CTAG1B
	TLR4	MMP12	COMT
	TNFRSF11A	MTHFD1	GJB2
	ENO2	LDLR	S100A4
	ETS1	PLA2G1B	TFAP2A
	GFAP	PPP2CB	STAT1
	FGF1	PRKAA2	MAPK14
	L1CAM	MAOB	ODC1
	KRT19	MMP10	MAP2K1
	MAPK11	MMP11	EIF4E
	MMP12	MUTYH	HGF
	MUSK	MTAP	CCND2
	MECP2	NP	CYP1B1
	MMP16	MTR	AURKA
	PAK3	PFKL	CXCL12
	NUMB	PRKAB2	PXN
	PAX3	PRDX1	PRDM2
	MMP10	PPP2R4	WNT2
	MMP11	AANAT	BMP2
	NTF3	RNF14	PDGFRB
	PAX4	ACAT2	CDC2
	PAX8	PLA2G4A	SLC2A1
	PRDX1	AKR1B10	CCKBR
	PAK7	PLAT	MMP7
	ADAMTS1	ALDOA	PLG
	AK2	ALDH5A1	SSTR2
	ADAM9	ADCY9	IRS1
	ALDOA	ATP1B1	FLT4
	ATRX	BLMH	PIK3CG
	ANK1	ADCY2	THBS1
	ANGPT1	CCL7	CYP2D6
	DCX	CAPN1	KRT8
	DVL1	CAPN2	CD59
	CXCR3	CXCR3	CTNND1
	DNMT3B	SCD	CYP3A4
	TOP2B	CYP3A4	FASN
	EPHB3	SULT1A1	CD9
	EZH2	TDG	BSG
	FADD	TOP2B	NAT1
	GFI1	TXNRD1	XRCC3
	FSHR	FH	TKT
	IL12B	FASN	CDX2
	IL8RA	FMO3	KRT5
	LMO2	GRHPR	MVP
	EPHB4	GSTZ1	MUC4
	ETS2	GPX1	RARS
	FOXC2	HARS	PMS1
	EPHB1	GSTA4	CTSL1
	GRN	GCK	CYCS
	HNF4A	IMPDH1	H19
	LIMK1	IMPDH2	MAPK3
	LAMA4	IDE	RPS6KB1
	LAMA5	KARS	FGF4
	ADAM33	IGF2R	GAST
	LAMA3	FUCA1	NTS
	GRID2	FMO1	VDR
	BCL2A1	GALE	EPHB2
	ADAM12	GART	CDK6
	CD3E	GGCX	SPARC
	CD81	GOT2	CCNG1
	CDK5R1	F13A1	BMP6
	CDH11	GPD2	KRT20
	CD9	GSTA1	FGF3
	DFFA	GSTM3	TAG
	CYP7B1	HNMT	FGFR1
	DNMT3A	HMBS	HRAS
	MAPK13	HSD11B1	ABCG2
	MBD4	ACSL4	CTSB
	MMP17	ACACB	INSR
	MAP2K4	ADH5	ERBB4
	MMP15	ADCY3	FOS
	NR2E3	AMD1	PTK2B
	MITF	ARG1	ABCC1
	MLL	ATP6V1E1	CASP1
	PLP1	AHR	STK11
	PKD1	ATP2A3	HSPA8
	SNCG	CBR1	EPHX1
	TLR6	CASP2	EGR1
	TFAP2B	CAMK2B	CYP2E1
	WNT10B	CAMK2D	SPP1
	TLR5	CAMK4	ABCC2
	ZIC1	CES1	BAD
	TP73	CRYZ	CCND3
	SMAD1	CHAT	ETS1
	SOX10	CYP2J2	EDNRB
	TALDO1	CYP27A1	ITGA2
	TBX3	DBT	MTAP
	TNFAIP1	CYP3A5	NRP1
	WNT5A	CYP2A6	ANGPT1
	AHSG	CYP7B1	GSTM3
	XRCC4	DGKD	RUNX3
	ATP2B1	CYP2C19	SMAD7
	ATP2B4	ENO1	ADH1C
	CD7	MARS	CEACAM1
	CCR4	MBD4	GSN
	CD63	MCM4	GDF15
	CSRP2	MCM7	CDH13
	CNTN2	NCF4	ANGPT2
	DHH	MTRR	ALDH9A1
	DFFB	MITF	DIABLO
	ENO3	PCK1	TGIF1
	DHCR7	PPP2R5D	MMP3
	EPHB6	PPP2R5A	HDAC1
	EPHA1	PCSK1	VHL
	EDN3	PAH	HSPA5
	EPHA7	PRKAA1	SOCS1
	EPHA4	PRSS1	ITGA6
	FGL1	PPP2R1A	PIK3R1
	FXR2	PRKAG2	PPARD
	EPHA3	TAF1	ALDH2
	GLI1	TOP3B	FGFR4
	HHEX	UBE4B	GAPDH
	HOXA1	XBP1	ITGB4
	IAPP	TOP1	TGM2
	IL11	SHMT1	TGFB2
	IL7R	TYR	EIF4EBP1
	IL7	TPO	TSG101
	LCP2	TALDO1	CCR7
	LHCGR	TCIRG1	CLU
	MBD1	UBE2B	THBS2
	PAX9	UBE2C	OSM
	LTBR	UBE2M	ACPP
	MMP23B	TBXAS1	TFF3
	MMP25	UBE2V2	TNFRSF10D
	MMP24	UBE2N	TNFRSF10C
	MS4A1	UROD	CLDN4
	MAP2	UBE2G2	YBX1
	OTX2	UBE2D3	LYVE1
	P2RX3	TXN	WNT1
	P2RX1	UBE2H	MMP1
	PAK6	UBE2E3	GJA1
	PDCD2	USP10	MMP13
	RELN	ACO2	PPP2R1B
	PDCD1	ABAT	ANXA2
	PTHLH	ACY1	CYP1A2
	ADAM8	AMT	IL6R
	ADAM11	ACADM	FLT1
	RERE	ALDH3A1	ACP1
	ALDOB	ALAD	ANPEP
	ATP2B3	XRCC4	DHFR
	ARNT2	ADH1C	ENG
	BIN1	ADAR	RAN
	BLNK	AGL	UMPS
	CD151	ATP6V0A1	TEK
	CHD4	ATP6V1B2	ANXA1
	CTPS	ATP6V1G1	BUB1
	CSRP3	ATP6V0C	CD46
	CRMP1	ATP2B1	FGF1
	DRG2	ATP6V1A	IRS2
	EEF1A2	ATP2B4	NCOA3
	EMX2	CAD	AMACR
	DAAM1	CASP4	CSF1R
	SERPINI1	ADK	BIRC3
	SIAH1	CMA1	TCF7L2
	SNAI1	CKB	HSP90AA1
	SOX3	CPS1	IGF2R
	SEMA3A	CS	GADD45A
	SOX2	CPB2	FOLH1
	TBX2	CTSC	HSP90B1
	TESK1	CYP26A1	HNF4A
	TCOF1	DDOST	IRF1
	TRIM37	CYP11B1	CASR
	EPHA8	CYP4B1	CDH3
	WNT3	ENO3	HMGB1
	WNT5B	CYP2B6	MYCN
	TNR	DHCR7	PTPN3
	FAP	DGKG	ST14
	FZD2	FAH	F2RL1
	GDF5	FBP1	KLF6
	FGF12	FDPS	CD55
	HOXA9	FMO5	RECK
	ISL1	GALT	ETV4
	LFNG	GMPS	FGF7
	FOXF1	GAD2	HBEGF
	ESRRB	GCLC	PTTG1
	FBLN2	GAD1	FSCN1
	FGD1	GLS	RHOD
	FOXC1	GSTA2	MUC5AC
	KLF12	GLB1	MAGEA3
	FZD3	GBE1	AKR1A1
	ETV6	GGT1	PKC
	GTF2I	HEXA	TGFB1
	GTF2IRD1	HSD17B4	ABL1
	ICAM5	IDS	IL2
	GAS7	IDH3G	BMP4
	LGALS8	INPP1	CCNE1
	HTT	LIPA	FRAP1
	ALDH1B1	MCM6	CHEK1
	ADAM22	MAOA	ALOX5
	ADAM19	MUT	TGFB3
	ABLIM1	MVK	CREB1
	ALDH1A2	NARS	NTRK3
	APOC3	PANK2	NOTCH1
	CCBP2	PDK1	ALOX12
	CCL17	PAPSS1	AXL
	CRYGC	PCMT1	CSF1
	CSH1	PDHA1	YY1
	CRYAA	PDE8A	FASLG
	CELSR1	PPOX	AFP
	CRB1	PRKAG1	CTGF
	DBN1	PRKCSH	MBD2
	CSRP1	PRPS1	SMARCA4
	DDB2	PRDX5	CHI3L1
	DYRK2	PPP2R5E	CCK
	DYRK1A	PTPN22	TSHR
	EFNA3	M6PR	IGFBP5
	EFNA1	REN	RNASEL
	MAP1B	MMP25	SRF
	MAP3K7IP2	NDUFS3	BNIP3
	CDH4	MYLK2	AMBP
	MMP20	NDUFS1	CLDN3
	NEB	NUDT1	LBX1
	NTNG1	PAICS	GPI
	PSMC1	P4HB	MUC1
	PROM1	PCK2	AKT2
	RAG2	PFKFB1	PDGFRA
	RPL10A	PEX7	PHB
	SOX13	PFKM	SOD2
	TBX21	PGD	RET
	TFAP2C	PLA2G5	CDC25C
	THBS4	PFKP	RAD51
	TLR9	PRDX4	EPHA2
	USP14	PRSS2	EP300
	WNT2B	PPP2R5B	HMOX1
	WHSC1	PPP2R5C	EPOR
	WNT4	PLAUR	ILK
	SEMA3B	PSPH	CDC25A
	SIX6	PPP2R2C	NTRK1
	SIM1	ADAMTS4	PLA2G2A
	UNC5C	AGA	NR3C1
	SLC31A1	ADH1B	XPC
	SOX4	AK1	APAF1
	SEMA3E	ALDH4A1	BAG1
	SPI1	ALDOB	BID
	SUFU	ADARB1	CDKN1C
	TBX22	ALDH1A1	MMP12
	TFAM	ASPA	LEPR
	TLR8	ATP6V0D1	MMP11
	TLR7	ATP2B3	MUTYH
	WDR4	BCKDHA	PPP2R4
	WNT3A	ATP6V1H	BUB1B
	WISP1	ATP2C1	EDNRA
	SOX5	BHMT	SULT1A1
	AES	COX6C	EZH2
	ADAM2	CTPS	FADD
	ADAM23	CTSF	F2R
	CCR9	CYLD	IL15
	CD53	CYP24A1	IGFBP1
	CRYBA1	CYP11B2	KLF4
	CRYGD	EEF1A2	BIRC2
	CRYM	EEF1G	CHUK
	DAZL	SENP1	CYP2A6
	DLX3	SOD3	CYP2C19
	CNTN1	SRM	MBD4
	EFEMP2	SPHK1	TAP1
	EDAR	SUOX	CKB
	FGF13	UGP2	GUSB
	FGF7	UBE2D2	KRT14
	FGF5	FMO2	PRDX5
	DIAPH2	GALK1	PTCH1
	EPHA5	GNMT	MKI67
	GAP43	GARS	TEP1
	H2AFZ	GNS	IGFBP4
	HDAC8	GSTM4	IGFBP7
	HOXA10	HAL	FIGF
	HSD17B10	GNE	CGB
	FGF14	GLDC	DDIT3
	DAB1	IDH2	UGT1A1
	KLK4	IDH3A	ADCYAP1
	LHX1	LGMN	XDH
	LHX3	FMO4	AIFM1
	LOXL4	FDFT1	CYR61
	LPIN1	GAPDHS	CYP27B1
	LPIN2	GALNT3	HES1
	MAP1A	GGPS1	PPIG
	LOXL2	GALNT1	S100A6
	MFNG	GCSH	CDKN3
	MYH1	GSTA3	TAP2
	MEIS2	GPX4	IBSP
	MBD3	HAGH	ATF3
	NFASC	HK3	SERPINB3
	NTN1	GHRL	CADM1
	PDCD10	IVD	EREG
	PITX3	KHK	HLA-G
	PDLIM5	KLKB1	NUDT6
	RCHY1	AARS	MGAT5
	RASGRP1	ALDH1B1	MUC3A
	ROR2	AIP	MTHFR
	MAGOH	AMPD1	FAS
	MAFK	ALPI	IGF1
	MATN3	ADCY5	CCL5
	MEOX1	ADAMTS13	NBN
	MINK1	ALDH1A2	LTF
	MMP21	ATP1B2	GNRH1
	MMP28	ATP6V1C1	CIITA
	MEIS1	B4GALT3	IFNA1
	NHLH1	B4GALT1	LCK
	NEUROG3	CBR3	PLCG1
	NODAL	BCAT1	RXRA
	MYT1	CHIT1	CASP7
	NIPBL	COX5B	JAK3
	NTF4	CPT1B	JAK2
	PCDH1	CRYGC	HDAC2
	PDLIM7	CRYAA	STAT5B
	PHOX2A	COX5A	RUNX2
	PLAG1	CYP2A13	CA2
	POU1F1	CYP4A11	GZMB
	PPM1D	DAO	DCK
	PLXNA2	DAD1	E2F4
	PSENEN	CYP11A1	THRA
	PPFIBP1	DGAT1	GATA4
	PTPRU	DDX11	GNRHR
	PTGIS	CYP3A7	CD80
	PUM1	DPM1	FPGS
	RNF2	EEF1A1	GLO1
	AFM	LOX	HFE
	ADAM29	MAN2B1	NR4A1
	ANGPT4	ME2	OXTR
	APLP1	MAP3K1	DKK1
	ARPC1B	MTHFD2	CXCL1
	ARX	MGAT1	SP3
	ADAMTS12	ME1	SPINT2
	BCAR3	NDUFS7	TP63
	CD37	NAGA	TJP1
	CLDN11	NDUFA5	TWIST1
	CRYBB3	NME4	MSLN
	CRYBB1	NPEPPS	CLEC3B
	DLX2	P4HA2	FGF8
	DLX5	OAT	CXCR4
	EFNB3	PANK4	CREBBP
	SEMA4A	PARP3	MIF
	SEMA3F	OTC	NGFR
	TBR1	PFKFB2	NF2
	SEMA5A	PHKG1	CSK
	TNFRSF19	PMVK	TNFRSF1A
	TSTA3	PNMT	FLT3
	TSPAN8	PNPO	HSPA1A
	TIAM2	POMT2	CCKAR
	WNT6	PPAT	CD34
	WNT10A	POLR2B	TLR4
	WISP2	RCE1	SHC1
	WIF1	RDH5	CASP6
	FGF6	QDPR	CALR
	GDF11	RECQL	CDKN2B
	EYA4	RECK	MEN1
	EYA2	SARS	MST1R
	FOXP1	SMS	MYB
	USH2A	SLC27A2	NDRG1
	HOXD4	SPTLC2	MTR
	HHIP	TOP3A	SERPINA1
	GRIN3A	TPP1	FH
	HIRA	UBE4A	GPX1
	IL9R	UBE2L6	GSR
	INVS	USP11	IL4R
	LECT1	UBE2L3	EPHB4
	EOMES	USP14	LAMC2
	FGF19	UGT1A1	GSTA1
	FGF18	YARS	GHR
	EYA1	SEC14L2	ABCC3
	HOXA4	SENP2	AHR
	HOXA7	SGSH	DCN
	HOXA13	SOAT2	DNMT3A
	IGF2BP3	SPTLC1	MAP2K4
	LEFTY1	SULT2A1	WNT10B
	LHX4	SUCLA2	TIMP1
	ACOX3	SULT2B1	TYR
	ADAMTS10	TST	XRCC5
	AHI1	USP1	STMN1
	ARPC1A	USP16	VTN
	BAMBI	ACAA1	DUSP1
	BMP15	ACOX2	GAL
	CCR10	ADCY4	GLI1
	CDON	ACLY	IL24
	COQ7	ADH4	IL7
	CRYBA4	ACO1	MTA1
	DLX4	ALAS1	POLB
	CNTN6	XDH	PTN
	DIDO1	ALDH7A1	S100A8
	DGCR2	APOBEC1	CYP24A1
	EGR3	APOC2	SLC19A1
	EFNA4	ATP1B3	VIP
	CDH12	ATP6V1F	GHRL
	DISC1	ASAH1	ING1
	MEST	B3GAT3	COX5A
	MKKS	B4GALT4	MAP3K1
	EDA	ATP6V0A4	MYCL1
	MLXIPL	CCBL1	PYCARD
	NBL1	CDS1	S100A2
	NDEL1	COASY	RPSA
	OTX1	COX6B1	SFRP1
	NPHP4	COX4I1	AMFR
	NR6A1	CRYBA1	AXIN2
	PARN	CRYGD	ELAVL1
	PHOX2B	CSNK1G1	FUT3
	POU4F1	CYP2S1	HNF1A
	PPEF1	CYP51A1	KISS1
	PPFIA1	CYP2C18	SAT1
	PTCH2	CYP4F3	LPAR1
	RNF11	CYP7A1	MCC
	SERPINI2	CYP27B1	SOAT1
	SOX11	ECE2	FOXO1
	SOX18	EEF1D	HMGA1
	TBL2	FUT1	CEACAM6
	TM4SF1	FUT2	MAGEA1
	TEF	FUT3	SCG5
	TGIF1	G6PC	SPINT1
	TRIOBP	GNPAT	TUBA1B
	UPK1B	GOT1	HDC
	VAX2	GUCY1A2	HMMR
	WNT11	ISCU	MAGEA4
	WISP3	HP	OXA1L
	WNT7B	KLK6	LPAR2
	SEMA6D	LARS	MMP26
	SIX2	MGAT2	IL32
	SHFM1	MGAT3	C3orf39
	SOX1	MVD	NT5E
	SOX12	NAGS	NEU1
	SHANK2	NAGK	LTA
	TBX6	NDUFA8	CXCL10
	TBX19	NDUFB7	SLPI
	SKP1	NDUFS6	PGCP
	TNNI1	NDUFA10	FYN
	TESK2	NDUFS4	RELA
	TRDMT1	PARG	IKBKB
	TLL1	PCCB	PRKCD
	UPK1A	PHKA1	SERPINE1
	TSPAN7	PDE6B	CD40
	WBSCR22	PLA2G12A	NPM1
	WNT8B	PIP5K1C	IL3
	AMELX	PIGK	PON1
	ARMCX3	PCCA	PYY
	ARSE	PLOD2	STS
	ADAMTS9	PRIM1	NCOA2
	BAZ1B	PRCP	AKR1C1
	BMP8B	QPCT	DNAH8
	BOLL	PPP2R3A	DRD2
	CDH16	RDH12	PTPN11
	CFC1	PRSS7	RUNX1
	CHRNA9	RNF8	CDC25B
	CLIP2	LRAT	IL8RB
	CA10	SAT1	CFTR
	DAZAP1	LYPLA1	POR
	DKK4	MAFK	PTPN6
	CRYBB2	MCCC1	PPARA
	DKK2	MCCC2	NCAM1
	DKK3	MMP28	RRM1
	DMRT1	MYO1A	FGF2
	EIF4H	NANS	GRB2
	FGF21	NNMT	AKT3
	FAT2	NNT	PIN1
	FGF23	NUDT2	SLC2A4
	HESX1	NT5C3	SELL
	HOXC11	PAFAH2	XRCC6
	HOXB13	P4HA1	ARNT
	IKZF4	PCOLCE	CDK5
	INSL3	MSRA	CP
	LEFTY2	PADI2	HSPG2
	NRGN	PC	MAD2L1
	NPHP3	PEMT	MC1R
	LSAMP	PHOX2A	PTPN13
	PADI4	PLOD3	BECN1
	PREB	PIGL	SERPINF1
	RFXAP	POLE3	VEGFB
	MAK	PLOD1	GRB7
	MMP26	POMT1	HSF1
	N4BP2	PCSK2	HSPA4
	OTOR	PPT1	IL8RA
	NUDT6	QPRT	H2AFX
	OVGP1	PYGB	IGFBP6
	PAX1	PTGIS	AMD1
	NAV2	RAD18	BCL2L11
	RASGRP4	RNF2	BCL2A1
	PPFIA2	ACYP1	CAV2
	RNF111	ACADL	CDKN2C
	ADAM21	ACADS	CTCF
	AKTIP	ADH7	CYP3A5
	ADAM28	ALDH6A1	CTLA4
	ALX1	ALG1	ENO1
	ANKRD17	ALAS2	MSH3
	ARMCX2	ALDH9A1	PRLR
	BBS1	APRT	SLC2A3
	BAT2	ALPP	SCGB1A1
	BVES	ATP4B	SHBG
	CBY1	ATP6AP1	SSTR1
	CMAS	ATP4A	TP53BP1
	CRYBA2	ATP6V0B	TNFSF11
	DGCR6	AUP1	EDN3
	DGCR14	ATP6V1D	IL18R1
	DDX4	B4GALT7	KLK10
	DPYSL5	BAAT	RBL2
	DNMT3L	ADAMTS12	RRM2
	DIO3	B3GAT1	NFE2L2
	SOX15	AUH	RBL1
	SOX30	B4GALT5	BRS3
	SOX8	BIRC6	PTPRG
	STYK1	CASP14	SERPINA3
	SLC2A9	CDS2	SQSTM1
	TCF25	CHKA	SRD5A1
	VPREB1	COLQ	TAC1
	ZBTB7B	CRYBB3	FOSL1
	FGF17	CRYBB1	LGALS3BP
	FBXW4	CYP26B1	ESRRB
	EYA3	CRAT	INHA
	FOXI1	CTSA	KLF5
	GSC	CYP2F1	LCN2
	HES5	CYP3A43	ACVR2A
	GPRC5A	DDT	BTC
	HOXB6	DCI	PPP1R3A
	HOXB5	DPAGT1	S100A9
	HOXB4	ECH1	SNAI2
	HOXD1	SDS	TPBG
	HOXB8	SQLE	TLR9
	HOXC13	SPAM1	ST6GAL1
	IKZF3	TP53I3	CPOX
	LAT2	UGT8	KLK6
	LDOC1	UBE2E1	MT2A
	LHX6	UBE2G1	NNMT
	FCRLA	USP24	ALPP
	FGF11	XPNPEP2	CEBPB
	FGF20	FADS2	TNFRSF6B
	FAT1	GALNT6	UPP1
	GLMN	GCDH	HNF1B
	HOXB2	GALNS	HPGD
	HOXB3	GMPPB	LCP1
	HOXD10	GCNT1	NAGLU
	LHX5	GK	PDPN
	LHX8	GSTK1	PSCA
	LATS1	GPT2	TSPO
	ADAM7	GSTM2	ZFYVE9
	ARMCX1	GPLD1	BLZF1
	ARL5A	FARS2	NKX2-1
	BARX1	HADH	B4GALNT1
	BAALC	IDI1	CGB5
	BMP2K	IDH3B	DMBT1
	CCDC50	HS2ST1	ZFHX3
	CDH22	HSD17B12	HGFAC
	CENPI	KLK7	HIST4H4
	DYRK4	FARSA	IVL
	LOXL3	KYNU	DUSP19
	LRG1	LIPG	TRIM22
	DACH1	FADS1	TSPAN32
	LRRC8A	F13B	ADCY10
	LRMP	FBP2	XAGE1D
	EDIL3	FXYD2	UGT1A@
	NKX6-1	FXYD5	JAK1
	NPAS1	G3BP1	MME
	PCGF1	GCKR	TH
	PPFIA3	GCLM	CYP2C9
	PTF1A	GFPT1	MMP19
	PRPH2	GDA	MSN
	CNTN4	FUT8	RALA
	SLC39A6	GSTM5	AGER
	SLC39A7	HDAC10	BRIP1
	SOX17	HSD17B8	JUND
	PCDH11X	ICMT	FGA
	SOLH	ICK	BMP7
	SOX7	IDH1	SDHB
	TBX4	INPP4A	SOCS3
	TSPAN31	ISYNA1	CSTA
	TSPAN6	KATNA1	EDN2
	WNT8A	LANCL1	EFNB2
	WNT9B	LIPF	HLA-B
	ZP2	ACADSB	NRP2
	ZP3	ACOX3	PROS1
	SEMA5B	ACSS2	ANG
	SOX14	ADAMTS10	BTRC
	TM4SF5	ADH1A	TMPO
	TBX15	AGPAT1	TCF4
	TLR10	ALOX12B	USF2
	TSPAN1	ALPPL2	HBB
	TSPAN3	APOBEC3F	IL1RN
	USH1G	APOD	HYAL1
	VSX1	ATP6V1G3	CD247
	WNT16	ADAMTS2	POLR2L
	WNT9A	ATP6V1C2	GATA6
	YPEL1	ATP6V1B1	PTGES
	ZIC4	B3GALT5	TPD52
	ZNF43	B3GNT3	IFNA2
	ADAM30	B4GALT2	TAGLN
	ARID5A	B3GALT4	FUT4
	AVIL	CASP5	RCVRN
	AXUD1	CDIPT	ADRB2
	ASXL1	CES2	CCR5
	BBS7	CFI	IL1A
	BST2	CRYBA4	CAMK2G
	C2orf28	CTSO	IFNB1
	BOC	CTPS2	HMGCR
	CRYGS	CYP4F2	ITGB3
	CSH2	CYP46A1	BDNF
	DDX25	DDAH2	BCR
	DCDC2	DCP1A	BMPR1A
	EGFL6	DECR1	KITLG
	ENAM	DHODH	ADIPOQ
	DYM	DDX50	BMPR1B
	FGF16	DPEP1	ENPEP
	GDF7	DYNLL1	NOG
	FKTN	LYPLA2	PAX5
	GCM2	LTC4S	ACVR1B
	HOXA3	DGKI	PRDX6
	GULP1	MOCS3	HYAL2
	HOPX	MOCS2	SFTPA1B
	KIF1A	MGST3	STAT6
	LHX9	NCF1	UBE3A
	MAB21L1	NDUFB3	GSK3B
	GLIS3	NAGLU	PAK1
	MIXL1	NME6	NF1
	MMP27	NFS1	PLA2G6
	NIPA1	NLN	PTS
	NRN1	NT5C2	CASP10
	NHS	NMNAT2	ECE1
	OTP	PCSK4	TNFRSF1B
	NYX	PECI	ESRRA
	RAI2	PDE6A	ERCC3
	PTPLA	PIGP	ERCC4
	PRRX2	PIP4K2A	EXO1
	MAGEL2	PYCR1	GJB1
	MPZL2	SECISBP2	IL1R1
	NKX2-3	SARDH	LIG4
	MPP7	SKAP1	ATR
	PRSS22	SULT1C2	CALCR
	LRP1B	TREX2	CSF3R
	PSPN	TGM3	PGK1
	PTCRA	TPSAB1	PML
	RNF130	TRMU	PRKAR1A
	ABHD11	UGT1A3	TCF7
	ADAM20	UGT2B17	UNG
	ADAMTSL4	USP18	TLR2
	ADAM18	USP28	XPA
	AK3L1	SEPHS1	THRB
	ATOH7	SULT1E1	TNFRSF11A
	AFF3	TPSB2	VIPR1
	CMTM2	TREH	AXIN1
	CHST8	UBA5	BARD1
	CRYGB	UBE2S	BMPR2
	DUSP13	UBE2J1	CDC42
	SEMA6B	UGT1A6	ENO2
	SCT	XYLT2	LDLR
	SLC39A5	ACSS1	MECP2
	SLC39A14	ADI1	PAX3
	SPAG4	ART4	PIK3CB
	TRIM45	APOBEC3G	REL
	CNTN5	ATG3	PTPRJ
	ZNF212	ATP6V1G2	MMP10
	VPS13B	ATPAF2	MPG
	FGF22	B3GALNT1	NP
	FOXG1	B4GALT6	NCOR2
	FOXP4	BDH1	NR1I2
	WBSCR17	ATG7	PLA2G4A
	ZNF423	CH25H	RAP1A
	GRHL3	CHKB	CDC20
	HOXA6	COX11	CTSK
	HNRPLL	COX6A1	CSF2
	HOXA2	DCXR	SRD5A2
	INSL6	CYP2R1	EPHX2
	IKZF2	CPN1	FABP1
	GDF1	CYP4F12	ETS2
	GKAP1	DHRS1	EPAS1
	IKZF5	CRYBB2	GRN
	ALX3	DDAH1	GNAS
	CRYGA	DPH1	HTR3A
	EMB	DGKH	LEF1
	LPIN3	EGLN2	AKAP13
	EDARADD	ENTPD2	CDH5
	MOSPD3	FTCD	CDH11
	NPAS4	GCAT	MAP3K7
	NSUN5	GATM	MMP15
	NINJ2	GM2A	MSR1
	PRDM10	GALNT14	SNCG
	RNF38	HDC	SSTR5
	SLC39A10	KATNB1	RORA
	TSPAN2	METTL3	SHMT1
	TSHZ1	NEU2	TPO
	VAX1	NMNAT1	WNT5A
	ZNF12	NDST3	TIAM1
	SYT12	OAS3	ALCAM
	TM4SF4	PCBD1	BMI1
	TSPAN4	PADI4	ABCC4
	TSPAN5	PLCD3	CD63
	WBP2NL	POLR1B	CHGA
	DMBX1	PI4KA	EPHA3
	DISP1	PRKAG3	FURIN
	EBF4	PPA1	HSD17B1
	FOXR1	PRPS1L1	IAPP
	MAB21L2	PRSS3	JUNB
	NGDN	PPP2R2A	MLH3
	NKX3-2	PRSS12	MSMB
	NOMO1	PXK	PGF
	MED13L	MTL5	ABCC5
	NFAM1	MGAM	AMHR2
	PIWIL4	NAAA	ALDH1A1
	PIWIL2	NEU3	CCR6
	RNF144A	NOX4	CTTN
	NNAT	OXCT1	SPHK1
	AMELY	PANK1	TUBB3
	ASCL3	PFAS	TTF2
	ARMC3	PIGS	FAP
	BCMO1	PLA2G3	GHRH
	CMTM1	PDSS1	FOLR1
	D2HGDH	PPCDC	HYOU1
	DISP2	PRPSAP2	HMGA2
	SLC39A13	PRIM2	ID1
	SRCRB4D	RNF25	LGALS8
	TAPT1	ACAD9	LBR
	TSPAN13	AASS	ABCB11
	WBSCR16	AKTIP	DDB2
	ZIC5	ALG9	EFNA1
	TSPAN9	ALDH18A1	NCOA4
	ZSCAN2	AKR1C2	NMBR
	FOXN4	AMPD3	PENK
	FBN3	B3GNT2	PPAT
	HECA	B4GALNT1	REG1A
	ISX	ATE1	RBP4
	IFT80	CHRAC1	TDGF1
	IGL@	CLC	TYRP1
	IGH@	CMAS	SI
	CLRN1	COQ3	TMSB4X
	DNAJC30	CRYBA2	WNT3A
	CHST9	CPD	WISP1
	MBD3L1	DHDH	VCAN
	PCDH11Y	DPP7	BTG2
	SHROOM1	DIO3	NCOA1
	SLC39A12	SUMF2	NUMA1
	ZP4	SULT1B1	RHOC
	TSPAN12	TOP1MT	MT3
	WBSCR27	TTL	PAEP
	TSPAN15	UBE2Z	S100A7
	BICC1	UBE3B	CTRL
	DPPA3	UBA7	DNASE1
	FJX1	UBA3	SEMA3F
	GGTA1	USP26	SPAM1
	IGFL3	UGT1A9	TACC1
	MAP1LC3C	XYLB	WIF1
	POPDC3	FARSB	HIC1
	RTTN	FUK	HHIP
	NOMO2	GCNT3	IL13RA2
	PIWIL3	GBA2	KLK5
	ASCL4	HS3ST1	HLTF
	ARGFX	HS3ST2	LGALS4
	WIT1	GGT7	LALBA
	LINS1	GBA3	CASP5
	GSC2	GMPPA	CDX1
	NKX6-3	GGT5	MLXIPL
	TPRX1	GNPTG	MST1
	TSPAN16	GPBAR1	PIP
	C9orf24	GALNT7	RBP1
	IGFL1	HSD3B7	SOX18
	HSN2	IFI30	TMSB10
	NOMO3	ILVBL	TMEFF2
	RAX2	INMT	GPX3
	NKX2-6	HS3ST3A1	HAS2
	BPY2	LEPRE1	HSPB2
	XIST	ALLC	KLRK1
	IGFL2	AKAP7	NMB
	SEBOX	ATP1A4	REG3A
	TRB@	ATP6V0E1	POSTN
	IGFL4	BPHL	SSX2
	MMADHC	C12orf5	SCGB2A1
	NSUN5B	ATG10	SERPINB4
	DPRX	COX6A2	WNT9A
	DUXA	CYP2U1	ADAMTSL1
	MYCNOS	COTL1	UGT1A7
	TPRXL	DMGDH	ETV7
	OCLM	NDUFB5	HPR
	BPY2B	NDUFB6	MT1E
	DIO3OS	ME3	DLEC1
	VENTXP1	NGLY1	HSD17B13
	TRG@	PANK3	ARSH
	BPY2C	RNF19A	FABP12
	VENTXP7	SLC39A6	KRAS1P
	MIR223	SLC39A7	TSC1
	MIR128-2	SRGN	ITGB2
	DUXAP10	SULT1A3	PSEN2
	MIR128-1	TPSG1	KIT
	VENTXP6	UBE2J2	MAPK7
	ARGFXP2	UBE2T	AKR1C3
	DUXAP3	UBE2R2	ACHE
	DPRXP4	SEPHS2	STAT5A
	DUXAP7	SLC30A10	CDK7
	MIR124-1	SULT1A2	MAP2K2
	MIRLET7G	SUMF1	AGTR1
	DPRXP2	TRMT5	PARK2
	DPRXP7	TRUB1	CFH
	DPRXP5	UBE2Q1	FN1
	DUXAP1	UGT1A10	ITGA3
	DPRXP3	USP44	ITGA4
	DUXAP9	XRN1	ITGAV
	DUXAP8	ACPT	PARK7
	TPRX1P2	ABHD1	RALBP1
	VENTXP3	ALDH8A1	CCR1
	ARGFXP1	ALDH1A3	CHRNA7
	CECR	APOBEC3B	CST3
	DPRXP6	ART5	TNFRSF11B
	DUXAP2	B3GALT2	F10
	DUXAP4	CCL14	LIF
	DUXAP5	ADARB2	KNG1
	DUXAP6	COX4I2	IQGAP1
	DPRXP1	CRYGS	ADM
	TPRX2P	DBR1	ALOX15
	TPRX1P1	CYP2A7	ASCL1
	VENTXP5	DPEP2	CCR2
	VENTXP2	ENAM	CSNK2A1
	VENTXP4	ETNK1	DUT
		FLAD1	E2F3
		GAL3ST4	MAPKAPK2
		FXYD1	TK1
		G6PC2	ELAC2
		HARS2	RPS6
		HIBADH	MAP2K5
		HS6ST1	PRSS8
		LGALS13	USF1
		INPP4B	TXNRD2
		NMNAT3	EPRS
		NT5M	FGF10
		MTHFD1L	PNLIP
		PARP14	SDHC
		PADI1	RPS27A
		PIGT	TFF2
		PLA2G12B	CBX5
		POLE4	H6PD
		PPCS	KRT13
		POFUT1	GNB2L1
		PPP2R3B	GTF3A
		RDH8	KAT2B
		RFT1	NOS2
		RNF216	DSPP
		NAGPA	TUSC2
		NOX3	MSBP3
		P4HA3	CD99
		PAPOLG	IL1B
		PADI3	SHH
		PRSS22	PAX2
		A1CF	SST
		ACOT2	LSL
		ABHD2	ERCC5
		AK3L1	UCHL1
		B3GNT5	WT1
		CPA5	LMNA
		CRYGB	PTPRF
		CYP2W1	PTPN1
		CYP26C1	LRP1
		CRYL1	MRE11A
		DPM3	PECAM1
		ENOX2	RAD52
		SGMS2	NTRK2
		SLC39A5	ACACA
		SLC30A6	ATF2
		SLC30A8	DPP4
		SLC39A14	CAT
		TGM7	SREBF1
		TRUB2	SYK
		UBA6	FEN1
		USP30	LIG1
		UGT1A7	ADAM10
		USP40	BCHE
		UBE2K	MMP8
		USP48	MAPK9
		FADS3	PDPK1
		FBXW2	NOTCH4
		GGT6	PDGFB
		FXYD6	CD36
		GANC	PLD2
		GALNT9	NOS1
		GNPTAB	PRKAB1
		L2HGDH	RAD50
		HHAT	VCL
		FAM12B	VAV1
		GAL3ST3	PRKCE
		GALNT4	TPMT
		ABHD3	CD14
		APOBEC3A	GLUL
		B3GNT4	IL6ST
		CHST5	IL2RB
		CMAH	JAG1
		COX8A	ITGAL
		CPZ	KCNH2
		CRYGA	MDK
		CYP4F11	MCM2
		CYP4X1	LPL
		CYP4F8	MAP3K5
		CYP39A1	OPRD1
		DPM2	PAX8
		CPA6	PKM2
		NOSTRIN	PPIA
		PLA2G15	PTGER2
		SLC39A10	PTPN12
		SLC30A7	RELB
		UFC1	ADRB3
		UFM1	ARSA
		UGT1A4	BCL10
		UGT1A8	CCNA1
		UGT2A1	CAPN2
		TPSD1	CDC6
		YOD1	CGA
		ADPRH	DVL1
		ATPAF1	ELK1
		CALML5	TPT1
		CES3	TXNRD1
		CMPK2	FSHR
		DEGS2	HK2
		CYP20A1	FABP4
		FAM12A	FCGR1A
		FXYD7	FANCC
		GAL3ST2	GCG
		GALNT8	GDNF
		ENOX1	LIMK1
		HTRA4	CASP2
		NDUFB4	ADAM12
		NDUFA4	CNR2
		NDUFB2	CNR1
		RASSF9	CTSH
		RNF144A	ELAVL4
		NEU4	EIF2S1
		PRODH2	NCL
		OTUD7A	MTRR
		A4GNT	MLL
		B3GNT1	PDGFA
		B3GALT1	PKD1
		BCMO1	PTH
		D2HGDH	RPA2
		SLC39A13	TERF2
		SMOX	TERF1
		IDO1	SLIT2
		LIPT1	XBP1
		HS3ST4	TXN
		HS3ST3B1	TTR
		KIAA1949	ACY1
		APOBEC3C	ABCC6
		CYP4F22	ALDH3A1
		OTUD6B	BMX
		PADI6	CA1
		SLC39A12	CTSE
		SULT1C4	CSE1L
		TERC	CYP4B1
		CYP2D7P1	FANCG
		CYP4Z1	FBXW7
		GGTA1	FHL2
		NAPEPLD	GAS6
		APOBEC3H	GLS
		DNAJC24	HGS
		UGT1A5	HPN
		SULT1A4	HSPE1
		AMAC1L2	IL11
		CYP4A22	KRIT1
		DAOA	LHCGR
		GGT2	MYBL2
		OTUD6A	NCOR1
		PLA2G4B	PROX1
		CYP27C1	PTGER4
		GGTLC2	RAC3
		OTUD1	MAP2
		IDO2	NRAS
		GGTLC3	PTGER1
		RMRP	PSAP
		UOX	ADH1B
		CYP2A	ANP32A
		GULOP	BIK
		SULT1D1P	BIN1
		COX8B	CBFB
		MIR146A	CD151
		MIR146B	CRABP1
			DLC1
			TSC22D1
			WNT3
			EVI1
			FST
			GC
			GHRHR
			KLK2
			ETV1
			GUCY2C
			GPC3
			HSP90AB1
			HIP1
			KLK11
			WWOX
			AZGP1
			BAI1
			CD69
			CYP11A1
			EIF2AK3
			EIF2AK2
			METAP2
			PKN1
			PLAGL1
			PROCR
			PPBP
			PTP4A1
			SERPINA6
			SLC2A5
			TFAP2C
			TIMP4
			TOLLIP
			SEMA3B
			TIE1
			TNFSF14
			ARHGEF2
			BIRC7
			BCAR1
			CLDN7
			CISH
			COPS5
			DAB2
			ECM1
			ELF1
			FGF5
			FUT1
			FBLN1
			FOXO3
			GPX2
			HP
			ISG20
			KLK4
			MXI1
			NRIP1
			NTSR1
			NOD2
			PDLIM5
			PRG2
			PTMA
			LPO
			NES
			NMT1
			PLAG1
			PPM1D
			RHOB
			S100A1
			APRT
			CCL22
			CST6
			CRAT
			SCG2
			ENPP2
			SKIL
			UGCG
			UGT2B7
			FZD10
			FANCD2
			GCNT1
			HAS1
			HELLS
			KHDRBS1
			KLK7
			KLK15
			KISS1R
			LGALS9
			FXYD5
			GMNN
			IL17A
			LNPEP
			ALPPL2
			APOD
			ARF6
			BBC3
			BOK
			CALB2
			CD274
			CFI
			DLX4
			EIF3H
			STC1
			UGT2B17
			UGT2B15
			WNT7B
			SPDEF
			SULT1E1
			SULF1
			DMP1
			CUX1
			EIF3A
			HAS3
			KLK14
			MICA
			OGFR
			PCBD1
			PDGFRL
			MLANA
			MT1A
			RARRES3
			PRKCB
			SCGB3A1
			SEPP1
			ST3GAL1
			UPK2
			TXNIP
			UGT1A9
			FLCN
			FUT6
			IER3
			IGF2BP1
			FANCF
			CTCFL
			DARC
			CSN1S1
			LPAR3
			MUC6
			REG4
			RNASET2
			TPX2
			WNT9B
			SPA17
			ST3GAL4
			ST7
			PTH1R
			MT1X
			SCGB2A2
			SCT
			IL1RAPL2
			CEACAM4
			CGB7
			NOP2
			BHLHE40
			TMPRSS11A
			IDO1
			MT-CO1
			MUCL1
			C17orf88
			NFKB1
			BCL6
			TYK2
			SNCA
			HDAC3
			ACVR1
			PPARGC1A
			TNFRSF8
			CCL3
			CEL
			SLC26A4
			ACTC1
			CSN2
			NOS3
			PTPRC
			TSC2
			RPS6KA1
			HDAC6
			FLNA
			AGT
			PRKCI
			RASA1
			SELP
			IKBKG
			MYH11
			PRDX2
			POMC
			PRL
			COMP
			CTBP1
			CSNK2A2
			THPO
			IFNAR2
			IL8
			CBL
			CHRM3
			ALK
			RPS6KB2
			RIPK1
			SKI
			WEE1
			SDHD
			CCL4
			CPT1A
			INHBA
			KCNJ3
			MC2R
			NR1I3
			PDX1
			ROCK1
			MGP
			MB
			CR1
			PAX7
			SFN
			SFTPD
			FGF9
			GYPA
			LMO4
			KRT7
			FUT7
			HOXB7
			HSD11B2
			C1S
			DNTT
			PAM
			SFTPB
			SPN
			TGFBR3
			CDC73
			CRABP2
			EFNA5
			HOXA5
			ISG15
			LCAT
			PRKD1
			CARM1
			ZEB1
			FOXP3
			FOXP2
			LY96
			SERPINB9
			SSBP3
			WFDC2
			HBG2
			MLN
			SCGB1D2
			JPH4
			ADA
			CYP21A2
			NID1
			TNF
			IFNG
			MPO
			P53AIP1
			P704P
			AKR1B1
			CBS
			OPRM1
			TBP
			HSPD1
			LYN
			PIM1
			RPS6KA3
			NOTCH2
			CRHR1
			FGR
			ERCC6
			FLNB
			LDHA
			FLI1
			G6PD
			ADAM17
			BUB3
			ATP2A2
			CRYAB
			RARG
			RECQL4
			TLR3
			TFRC
			SLC9A1
			SMARCA2
			YES1
			ADRBK1
			ATF1
			DCC
			BDKRB2
			CACNA1G
			CALCA
			CD86
			CYP2C8
			FES
			FZD4
			HMOX2
			HRH1
			ITPR3
			MAPK12
			MMP16
			NUMB
			POLH
			PRKAA2
			PRNP
			NEK2
			MAD1L1
			NTF3
			MBP
			P2RX7
			PARP4
			PIK3CD
			PRDX1
			PBX1
			PTPRA
			ADAMTS1
			ADAM9
			ALDOA
			ADORA3
			AGTR2
			AQP1
			ARHGEF12
			BCL3
			CAPN1
			CCL11
			CRK
			DSG1
			DDC
			SSTR3
			TDG
			SREBF2
			TOP2B
			VCP
			WRN
			F9
			GFI1
			GATA3
			GAB2
			HTRA2
			HTR1A
			LDHB
			LMO2
			LAMB3
			EPB41L3
			FANCA
			FER
			HMBS
			ICAM3
			ID2
			IL9
			IL13RA1
			ACSL4
			LAMA3
			ABL2
			ASNS
			ATP7A
			CES1
			CX3CR1
			DFFA
			DSP
			EEF2
			MATK
			MAP2K6
			MCM7
			MCM3
			MMP17
			MSX2
			PA2G4
			NR5A1
			PFN1
			PER1
			POU5F1
			PCSK1
			PRSS1
			RAD17
			RDX
			RRM2B
			RTN4
			SOCS2
			TMPRSS2
			TGFBI
			TRPV6
			TTK
			TRAF3
			SEL1L
			VLDLR
			SMAD5
			SLC2A2
			SMAD1
			TBX3
			TES
			TACR1
			TBXAS1
			TRPV1
			UCP2
			ACP5
			ADAM15
			XRCC4
			ALOX5AP
			ATP2B1
			BACE2
			CA12
			CCR4
			CASP4
			COL1A2
			CYP26A1
			CYP2B6
			EIF4G1
			EPHA1
			GALT
			GAB1
			EPO
			GAD1
			GGT1
			HOXA1
			HSD17B2
			IRF2
			IL7R
			KEAP1
			KRT17
			LAMP1
			LRP6
			MAP3K8
			MBD1
			MAOA
			MBL2
			LRP5
			MX1
			PER2
			PLD1
			PSMD9
			PSMC4
			PTK6
			PTGDS
			LTB4R
			NME2
			NUDT1
			NR1H4
			P4HB
			NGF
			PEPD
			PF4
			PRDX4
			PRSS2
			NR3C2
			PSMB8
			POU2F1
			REST
			PTPRT
			ADAM8
			ADORA2B
			AGPAT2
			ABCB4
			ATF4
			AVP
			AURKB
			BDKRB1
			AMPH
			CD47
			CLCN3
			CSRP3
			CRMP1
			DDR1
			DUSP10
			ENPP1
			SNAI1
			SMPD1
			SOX2
			SPG7
			TFPI2
			TNFAIP3
			TOPBP1
			TJP2
			XRCC2
			ZBTB16
			GGH
			GSTM4
			HRH2
			ICAM2
			KLK1
			LGMN
			FAAH
			GNL3
			ETV6
			GPX4
			IL16
			KLK13
			KCNMA1
			LMNB1
			LBP
			HTT
			ANXA3
			ALPI
			ANXA4
			BCL2L12
			CA8
			CCNE2
			CCNC
			CDC37
			CYP2A13
			ENDOG
			EEF1A1
			NKX3-1
			NR2F2
			PEA15
			PEBP1
			PIAS1
			PTAFR
			PROM1
			PLCB4
			RPL29
			S100A11
			SILV
			SMS
			TAT
			TGFB1I1
			WNT2B
			SCYE1
			SEC14L2
			SFRP2
			SFRP4
			SGPL1
			SLC16A1
			SGK1
			SLC5A5
			SOX4
			ABCB6
			ZEB2
			AOC3
			BRMS1
			BNIP3L
			CALML3
			CCL20
			BGLAP
			CSF2RA
			DEK
			EFS
			ELAVL3
			EEF2K
			ELF3
			FABP5
			FDXR
			FLT3LG
			FUT2
			HDGF
			HOXA10
			HSPH1
			ITGAE
			LATS2
			LOXL2
			MCAM
			MFGE8
			MTA3
			MTSS1
			NR0B1
			OCLN
			NRF1
			NTN1
			PDCD4
			PAWR
			PI3
			PRTN3
			RHOBTB2
			PRSS7
			RNASE1
			LRAT
			LZTS1
			MASP2
			PDIA3
			PCSK2
			PTPRU
			PTGIS
			RAD9A
			ANGPT4
			ABO
			CASP14
			CCNG2
			CCL21
			CCL26
			CENPF
			CXCL9
			DEFB1
			SELENBP1
			SPTB
			TGM4
			TRO
			WISP2
			F2RL2
			GIPC1
			GHSR
			GLRX
			KIR3DL1
			FANCE
			FIBP
			G3BP1
			FUT8
			GUCA2B
			HEPH
			ID4
			KLF10
			ITGA1
			ARMET
			BTG1
			CDR2
			CDT1
			CES2
			CMPK1
			E2F5
			EIF5A
			NR2F1
			PLEK
			PRSS21
			PRMT1
			PSAT1
			PSMB9
			RBM5
			RBBP8
			RPS27
			S1PR1
			SIRPA
			TACC2
			WISP3
			SLC7A5
			SLCO1B1
			STRAP
			STARD3
			TACC3
			SYCP1
			TNK2
			TSPAN7
			ZNF217
			ABP1
			ARTN
			CIB1
			CCDC6
			CLIC4
			CHKB
			DEFA1
			DKK3
			DPH1
			EMP1
			EIF6
			INSL3
			LGR6
			LIMS1
			MUC7
			PEG3
			LONP1
			NEU3
			S1PR3
			ALOX15B
			AKR1C2
			OPCML
			CCRK
			CARD8
			DHDH
			DBC1
			SCYL1
			ST6GALNAC1
			ST3GAL3
			UBA7
			GPR65
			HNRNPA2B1
			LMOD1
			FGF20
			HNRNPK
			IL17RC
			KIAA0664
			CXCL14
			NOX1
			PATZ1
			SERPINB13
			ZMYND10
			SULT1A2
			SYNPO2
			TRAT1
			UGT1A10
			XAF1
			UBR5
			CYGB
			ENPP7
			INSL4
			NMUR1
			PELP1
			PERLD1
			PSG1
			AGK
			AHRR
			BCAS3
			DUSP13
			GNRH2
			GPRC6A
			GPER
			SLC5A8
			SLC2A12
			TSPY1
			ASAH2
			CRISP3
			MUC17
			SAGE1
			RNPC3
			CASP12
			ERVWE1
			DCD
			CARD16
			WIBG
			ZNF673
			H2BFS
			BAGE
			C19orf48
			HSP90AA2
			TDGF3
			TRB@
			ERVK6
			SERPINA2
			PCA3
			HLA-S
			MSBP1
			VTNR
			IL6
			CRKL
			IKBKE
			INTS3
			RAC2
			MAPT
			CD4
			SLC6A3
			F7
			PAX6
			STAT2
			DMD
			IRF3
			WNT7A
			HLA-DRA
			HLA-DQB1
			MSX1
			RPE65
			MYOD1
			NEDD9
			TNFSF13
			IRF9
			BTK
			NFKB2
			ZAP70
			NR4A2
			ACTG1
			HCK
			PITX2
			PRKCZ
			SLC6A4
			UBE2I
			ACVRL1
			ABCC8
			ABCA1
			IL13
			ROBO1
			PLA2G7
			CD28
			EGR2
			TRADD
			TRAF2
			GRB10
			ITGA5
			FLNC
			IFNGR1
			HDAC4
			KCNJ5
			ITGB5
			LIFR
			SLC25A4
			TRAF1
			TNFSF13B
			CAMK1
			GJB6
			F8
			KCNJ6
			NEDD4
			RPS6KA5
			LRP2
			PAPPA
			CENPE
			SIX1
			SELE
			SYP
			TMPRSS3
			TNFRSF9
			FOSB
			HMGB2
			HTRA1
			IDUA
			ABCA2
			CD97
			CETP
			EFNB1
			MAP3K7IP1
			PDE2A
			PGRMC1
			SLC11A1
			SNCB
			TNFRSF17
			TRRAP
			UGDH
			USP4
			SDCBP
			AKR1C4
			ARHGEF1
			CD209
			CXCL11
			CYSLTR2
			GBX2
			IFI16
			PDE4A
			MFI2
			RASD1
			APEH
			IRF7
			HPX
			AMY2A
			CHRD
			SDHA
			UBD
			POLR3K
			RASA2
			NMU
			OXT
			RXFP2
			THRSP
			FOXO4
			HIST2H3C
			GLYATL1
			IFN1@
			ARAF
			PINX1
			2009-09-15
			PEBP4
			LOC51152
			LOC128102
			HPC3
			HPC14
			HPC10
			HPC15
			HPC4
			HPC5
			HPC7
			HPC6
			HPC9
			HPCX2
			HPCQTL19
			LNCR1
			BCPR
			BRCD1
			BRCD2
			BRCATA
			CRCS2
			CRCS5
			CRCS7
			CRCS6
			CRCS9
			OVCAS1
			SCLC1
			TSG11
			SOS1
			GRIN2B
			LTA4H
			KCNQ1
			PSEN1
[truncated: 878 more rows]
