# Supplementary material for: GIFtS: annotation landscape analysis with GeneCards
Source: BMC Bioinformatics. 2009 Oct 23;10:348. doi: 10.1186/1471-2105-10-348 (PMC2774327; doi:10.1186/1471-2105-10-348)
Supplement: Additional file 9 — Table S6 - Under and over significantly-represented GIFtS sources in each of the eight gene sets (see Methods) [file 1471-2105-10-348-S9.XLS]

## Sheet: Sheet1
Table S6.
Under and over significantly (p<0.07) represented GIFtS sources in each one of the eight gene sets (see additional file 10: Table S7).
Brain and Muscle	Brain and Prostate gland	Brain and Thymus	Brain and Pancrease	Lung and Spleen	Lung And Kidney	Pancrease and Muscle	Muscle and Bone-Marrow
KEGG	DISCOVERX	APPLIEDBIOSYSTEMS	HOMOLOGENE	ABCAM	ABNOVA	ASD	ATLAS
SIGMA	GENETIDE	ECGENE		BAYLOR	DISCOVERX	CST	BAYLOR
		EXPOLDB		BLOCKS	GENETEX	GPSEUDO	DOTS
		GO		DOCTORSGUIDE	GENEWIKI	LEIDEN	EUGENES
		HGNC		GENETEX	PUPASNP	MINT	GENEWIKI
		HINV		GENEWIKI	TOCRIS	YEDA	HGMD
		INTERPRO		HUGENAVIGATOR			ORIGENE
		SWISSPROT		INTERPRO			SIGMA
				PHARMGKB			SOURCE
				RNDSYSTEMS			UNIGENE
* Blue and red, represent over and under represented source in a given gene's set, respectively.
