# Supplementary material for: GIFtS: annotation landscape analysis with GeneCards
Source: BMC Bioinformatics. 2009 Oct 23;10:348. doi: 10.1186/1471-2105-10-348 (PMC2774327; doi:10.1186/1471-2105-10-348)
Supplement: Additional file 10 — Table S7 - List of genes expressed in exactly two tissues. [file 1471-2105-10-348-S10.XLS]

## Sheet: Sheet1
Table S7.
List of genes expressed in exactly two tissues
Brain and Muscle	Brain and Prostate gland	Brain and Thymus	Brain and Pancrease	Lung and Spleen	Lung And Kidney	Pancrease and Muscle	Muscle and Bone-Marrow
KIAA0368	ACSL3	CACNB3	SLC8A2	PTPRB	STARD8	ASB4	RIF1
CAMK2B	CCK	PAFAH1B3	NPTX2	CD40	BMP6	NCK2	POMC
ANKRD40	PPP3CA	NKRF	ELAVL2	GZMB	GPC3	THAP11	GSPT1
DDN	NPY	ARAP2	HTT	ETS1	SOSTDC1	DNAJB4	RNF10
MEF2C	FAM115A	EPHB6	NCRNA00081	SWAP70	SCNN1B	PPP2R3A	LMO1
RTF1	SCAMP1	ZNF382	NPAS2	ICAM1	BTNL9	RRS1	ALOX12
C3orf37	SPOCK1	LOC283454	ENTPD3	GBP2	TMEM200A	C20orf111	JAK2
AKAP6	ATMIN	NOS2	DOPEY1	ETS2	C19orf21	GNRH2	TFDP1
CLCN4	TTLL1	SLC44A5	PCSK1	BTN3A2	PRR15	LIMK2	RSC1A1
PFDN4	CLSTN2	KCNIP3	DLG3	CXCL1	CA13	PRKRIR	AMPD3
C1orf21	ANKH	RTBDN	CDK5R1	LPCAT1	ENSG00000164519	LOC644363	C16orf35
RAB6A	NUDT10	ARPP-21	CSMD3	F2R	MDH1B	LOC285095	C10orf2
NR1D2	OPRK1	PGAP1	FBXL18	IL15RA	ARHGAP18	TRIM32	LOH12CR1
NKAIN1	POLR3A	PRMT8	HES5	MS4A7	ANKRD57	FIBIN	SOS1
FBXO45	CDC14B	C4orf16	CAMKK1	C1QTNF7	IQUB	IGFN1	MTPAP
EIF5	CAB39L	HMGN1	LOC283174	GPR68	FOLR1	NRG4	CCDC109A
HSDL1	FAM84A	HUWE1	LOC389023	FGD5	IL1RL1	TMEM52	ENSG00000182139
NKIRAS1	LRRC8A	LOC440896	ABCC8	ROBO4	WWC2	RBM9	KAT2B
GFOD1	UNC5D	C1orf52	KIAA1409	CMKLR1		CHAC1	KRT35
LOC285812	ZNF471	STAU2	SYTL5	IRF1			RAPSN
ARX	EPHA5	ZNF529	TNRC4	PRICKLE1			LIMS1
PGP	MTPN	C1orf96	KLHL4	HLA-DPA1			RAD54L
KCNQ5	LUZP6		C19orf30	LRRC8C			LOC285407
KIAA1715	ACACA		LOC283270	BMP2
OXR1	ENSG00000179522			EXOC3L
ANKRD28	C3orf57			MS4A14
	CHRM1			AMIGO2
	ANO4			GBP4
	FAM134A			LOC100130413
	RRP7A			CYYR1
	LOC729993			MAMDC2
	KIAA2022			OR2A9P
				NFKB2
